# Supplementary material for: Bacterial chemotaxis towards polysaccharide pectin by pectin-binding protein
Source: Sci Rep. 2020 Mar 4;10:3977. doi: 10.1038/s41598-020-60274-1 (PMC7055323; doi:10.1038/s41598-020-60274-1)
Supplement: Supplementary file 2 — Table S1 [file 41598_2020_60274_MOESM2_ESM.xlsx]

## Sheet: Mutation_Analysis_All
Supplementary Information (Table S1) Bacterial chemotaxis towards polysaccharide pectin by pectin-binding protein Hidenori Konishi1, Mamoru Hio2, Masahiro Kobayashi1, Ryuichi Takase1,2, & Wataru Hashimoto1,2 1 Laboratory of Basic and Applied Molecular Biotechnology, Division of Food Science and Biotechnology, Graduate School of Agriculture, Kyoto University, Uji, Kyoto 611-0011, Japan 2 Laborator…
VCF_Info												snpEff_Info																		Genotype		Filtering			for IGV	1 (Ig4783)
CHROM	POS	ID	REF	ALT1	ALT2	ALT3	QUAL	FILTER	INFO	dbSNPBuildID	Tag_Gene	Allele	Annotation	Annotation_Impact	Gene_Name	Gene_ID	Feature_Type	Feature_ID	Transcript_BioType	Rank	HGVS.c	HGVS.p	cDNA pos / cDNA length	CDS pos / CDS length	AA pos / AA length	Distance	WARNINGS / ERRORS / INFO	LOF	NMD	Genotype_common	Genotype_Index	SUM coverage	MAX coverage	MIN coverage	LOCUS	Genotype	Genotype Info	List of Phred-scaled genotype likelihoods	Phred-scaled strand bias P-value	# high-quality ref-forward, ref-reverse, alt-forward and alt-reverse bases	# high-quality bases	# high-quality REF bases	# high-quality non-reference bases	# high-quality ALT1 bases	# high-quality ALT2 bases	# high-quality ALT3 bases	Allele Frequency (REF)	Allele Frequency (non-reference)	Allele Frequency (ALT1)
SPH_031113	55	.	TC	TCC	.	.	187	.	INDEL;IDV=39;IMF=1;DP=39;VDB=3.46736e-14;SGB=-0.693144;MQ0F=0;AC=2;AN=2;DP4=0,0,39,0;MQ=35	.	.	TCC	frameshift_variant	HIGH	'SPH_031113_1	'SPH_031113_1	'transcript	'SPH_031113_1	protein_coding	'1/1	c.3563_3564insG	p.Thr1189fs	'3563/3618	'3563/3618	'1188/1205	.	WARNING_TRANSCRIPT_NO_STOP_CODON	.	.	=	2	39	39	39	Link	hom	'1/1	214, 117, 0	0	0, 0, 39, 0	39	0	39	39	.	.	0	1	1
SPH_031113	10754	.	GCC	GCCC	.	.	228	.	INDEL;IDV=257;IMF=0.948339;DP=271;VDB=0.152102;SGB=-0.693147;MQSB=1;MQ0F=0;AC=2;AN=2;DP4=0,0,137,119;MQ=60	.	.	GCCC	frameshift_variant	HIGH	'SPH_031113_4	'SPH_031113_4	'transcript	'SPH_031113_4	protein_coding	'1/1	c.50_51insG	p.Ala18fs	'50/93	'50/93	'17/30	.	.	LOF=(SPH_031113_4|SPH_031113_4|1|1.00)	.	=	2	256	256	256	Link	hom	'1/1	255, 255, 0	0	0, 0, 137, 119	256	0	256	256	.	.	0	1	1
SPH_031113	10756	.	C	CA	.	.	6.13381	.	INDEL;IDV=1;IMF=0.00358423;DP=279;VDB=0.332701;SGB=-0.636426;MQSB=1;MQ0F=0;ICB=1;HOB=0.5;AC=1;AN=2;DP4=7,6,6,1;MQ=60	.	.	CA	frameshift_variant	HIGH	'SPH_031113_4	'SPH_031113_4	'transcript	'SPH_031113_4	protein_coding	'1/1	c.50_51insT	p.Gln17fs	'50/93	'50/93	'17/30	.	.	LOF=(SPH_031113_4|SPH_031113_4|1|1.00)	.	=	1	20	20	20	Link	het	'0/1	39, 0, 204	5	7, 6, 6, 1	20	13	7	7	.	.	0.65	0.35	0.35
SPH_031113	22224	.	A	C	G	.	228	.	DP=259;VDB=0.985264;SGB=-0.693147;RPB=1;MQB=1;MQSB=1;BQB=1;MQ0F=0;AC=2,0;AN=2;DP4=0,1,121,137;MQ=60	.	.	C	intergenic_region	MODIFIER	'SPH_031113_11-SPH_031113_12	'SPH_031113_11-SPH_031113_12	'intergenic_region	'SPH_031113_11-SPH_031113_12	.	'.	.	.	'.	'.	'.	.	.	.	.	=	2	259	259	259	Link	hom	'1/1	255, 255, 0, 255, 255, 255	0	0, 1, 121, 137	259	1	258	257	1	.	0.003861	0.996139	0.992278
SPH_031113	22224	.	A	C	G	.	228	.	DP=259;VDB=0.985264;SGB=-0.693147;RPB=1;MQB=1;MQSB=1;BQB=1;MQ0F=0;AC=2,0;AN=2;DP4=0,1,121,137;MQ=60	.	.	G	intergenic_region	MODIFIER	'SPH_031113_11-SPH_031113_12	'SPH_031113_11-SPH_031113_12	'intergenic_region	'SPH_031113_11-SPH_031113_12	.	'.	.	.	'.	'.	'.	.	.	.	.	=	2	259	259	259	Link	hom	'1/1	255, 255, 0, 255, 255, 255	0	0, 1, 121, 137	259	1	258	257	1	.	0.003861	0.996139	0.992278
SPH_031113	90247	.	CT	C	.	.	228	.	INDEL;IDV=204;IMF=0.980769;DP=208;VDB=0.935619;SGB=-0.693147;MQSB=1;MQ0F=0;AC=2;AN=2;DP4=0,0,94,109;MQ=60	.	.	C	frameshift_variant	HIGH	'SPH_031113_69	'SPH_031113_69	'transcript	'SPH_031113_69	protein_coding	'1/1	c.799delT	p.Cys267fs	'799/885	'799/885	'267/294	.	.	LOF=(SPH_031113_69|SPH_031113_69|1|1.00)	.	=	2	203	203	203	Link	hom	'1/1	255, 255, 0	0	0, 0, 94, 109	203	0	203	203	.	.	0	1	1
SPH_031113	106557	.	A	T	G	.	228	.	DP=213;VDB=0.225848;SGB=-0.693147;MQSB=1;MQ0F=0;AC=2,0;AN=2;DP4=0,0,118,95;MQ=60	.	.	T	missense_variant	MODERATE	'SPH_031113_76	'SPH_031113_76	'transcript	'SPH_031113_76	protein_coding	'1/1	c.395T>A	p.Leu132Gln	'395/1521	'395/1521	'132/506	.	.	.	.	=	2	213	213	213	Link	hom	'1/1	255, 255, 0, 255, 255, 255	0	0, 0, 118, 95	213	0	213	212	1	.	0	1	0.995305
SPH_031113	106557	.	A	T	G	.	228	.	DP=213;VDB=0.225848;SGB=-0.693147;MQSB=1;MQ0F=0;AC=2,0;AN=2;DP4=0,0,118,95;MQ=60	.	.	G	missense_variant	MODERATE	'SPH_031113_76	'SPH_031113_76	'transcript	'SPH_031113_76	protein_coding	'1/1	c.395T>C	p.Leu132Pro	'395/1521	'395/1521	'132/506	.	.	.	.	=	2	213	213	213	Link	hom	'1/1	255, 255, 0, 255, 255, 255	0	0, 0, 118, 95	213	0	213	212	1	.	0	1	0.995305
SPH_031113	203200	.	C	T	.	.	228	.	DP=226;VDB=2.71203e-07;SGB=-0.693147;RPB=1;MQB=1;MQSB=1;BQB=1;MQ0F=0;AC=2;AN=2;DP4=1,0,117,108;MQ=60	.	.	T	intergenic_region	MODIFIER	'SPH_031113_163-SPH_031113_164	'SPH_031113_163-SPH_031113_164	'intergenic_region	'SPH_031113_163-SPH_031113_164	.	'.	.	.	'.	'.	'.	.	.	.	.	=	2	226	226	226	Link	hom	'1/1	255, 255, 0	0	1, 0, 117, 108	226	1	225	225	.	.	0.00442478	0.995575	0.995575
SPH_031113	203201	.	C	G	.	.	228	.	DP=222;VDB=1.57579e-08;SGB=-0.693147;MQSB=1;MQ0F=0;AC=2;AN=2;DP4=0,0,117,105;MQ=60	.	.	G	intergenic_region	MODIFIER	'SPH_031113_163-SPH_031113_164	'SPH_031113_163-SPH_031113_164	'intergenic_region	'SPH_031113_163-SPH_031113_164	.	'.	.	.	'.	'.	'.	.	.	.	.	=	2	222	222	222	Link	hom	'1/1	255, 255, 0	0	0, 0, 117, 105	222	0	222	222	.	.	0	1	1
SPH_031113	203202	.	G	T	.	.	228	.	DP=222;VDB=1.79345e-08;SGB=-0.693147;RPB=1;MQB=1;MQSB=1;BQB=1;MQ0F=0;AC=2;AN=2;DP4=1,0,116,105;MQ=60	.	.	T	intergenic_region	MODIFIER	'SPH_031113_163-SPH_031113_164	'SPH_031113_163-SPH_031113_164	'intergenic_region	'SPH_031113_163-SPH_031113_164	.	'.	.	.	'.	'.	'.	.	.	.	.	=	2	222	222	222	Link	hom	'1/1	255, 255, 0	0	1, 0, 116, 105	222	1	221	221	.	.	0.0045045	0.995495	0.995495
SPH_031113	203204	.	C	A	.	.	228	.	DP=228;VDB=1.65768e-06;SGB=-0.693147;MQSB=1;MQ0F=0;AC=2;AN=2;DP4=0,0,119,109;MQ=60	.	.	A	intergenic_region	MODIFIER	'SPH_031113_163-SPH_031113_164	'SPH_031113_163-SPH_031113_164	'intergenic_region	'SPH_031113_163-SPH_031113_164	.	'.	.	.	'.	'.	'.	.	.	.	.	=	2	228	228	228	Link	hom	'1/1	255, 255, 0	0	0, 0, 119, 109	228	0	228	228	.	.	0	1	1
SPH_031113	421038	.	A	C	.	.	228	.	DP=230;VDB=0.880463;SGB=-0.693147;MQSB=1;MQ0F=0;AC=2;AN=2;DP4=0,0,114,116;MQ=60	.	.	C	missense_variant	MODERATE	'SPH_031113_358	'SPH_031113_358	'transcript	'SPH_031113_358	protein_coding	'1/1	c.676T>G	p.Leu226Val	'676/1365	'676/1365	'226/454	.	.	.	.	=	2	230	230	230	Link	hom	'1/1	255, 255, 0	0	0, 0, 114, 116	230	0	230	230	.	.	0	1	1
SPH_031113	471997	.	A	C	.	.	228	.	DP=204;VDB=0.336366;SGB=-0.693147;MQSB=1;MQ0F=0;AC=2;AN=2;DP4=0,0,103,101;MQ=60	.	.	C	missense_variant	MODERATE	'SPH_031113_407	'SPH_031113_407	'transcript	'SPH_031113_407	protein_coding	'1/1	c.1234T>G	p.Ser412Ala	'1234/1272	'1234/1272	'412/423	.	.	.	.	=	2	204	204	204	Link	hom	'1/1	255, 255, 0	0	0, 0, 103, 101	204	0	204	204	.	.	0	1	1
SPH_031113	472000	.	A	C	.	.	228	.	DP=208;VDB=0.429493;SGB=-0.693147;MQSB=1;MQ0F=0;AC=2;AN=2;DP4=0,0,108,100;MQ=60	.	.	C	missense_variant	MODERATE	'SPH_031113_407	'SPH_031113_407	'transcript	'SPH_031113_407	protein_coding	'1/1	c.1231T>G	p.Ser411Ala	'1231/1272	'1231/1272	'411/423	.	.	.	.	=	2	208	208	208	Link	hom	'1/1	255, 255, 0	0	0, 0, 108, 100	208	0	208	208	.	.	0	1	1
SPH_031113	547185	.	G	A	.	.	228	.	DP=211;VDB=0.848843;SGB=-0.693147;MQSB=1;MQ0F=0;AC=2;AN=2;DP4=0,0,96,114;MQ=60	.	.	A	missense_variant	MODERATE	'SPH_031113_473	'SPH_031113_473	'transcript	'SPH_031113_473	protein_coding	'1/1	c.407G>A	p.Gly136Glu	'407/849	'407/849	'136/282	.	.	.	.	=	2	210	210	210	Link	hom	'1/1	255, 255, 0	0	0, 0, 96, 114	210	0	210	210	.	.	0	1	1
SPH_031113	584081	.	CG	CGG	.	.	228	.	INDEL;IDV=209;IMF=0.958716;DP=218;VDB=0.68536;SGB=-0.693147;MQSB=1;MQ0F=0;AC=2;AN=2;DP4=0,0,87,121;MQ=60	.	.	CGG	frameshift_variant	HIGH	'SPH_031113_508	'SPH_031113_508	'transcript	'SPH_031113_508	protein_coding	'1/1	c.1099_1100insC	p.Lys368fs	'1099/1113	'1099/1113	'367/370	.	.	.	.	=	2	208	208	208	Link	hom	'1/1	255, 255, 0	0	0, 0, 87, 121	208	0	208	208	.	.	0	1	1
SPH_031113	586927	.	T	C	.	.	228	.	DP=191;VDB=0.526506;SGB=-0.693147;MQSB=1;MQ0F=0;AC=2;AN=2;DP4=0,0,98,93;MQ=60	.	.	C	synonymous_variant	LOW	'SPH_031113_511	'SPH_031113_511	'transcript	'SPH_031113_511	protein_coding	'1/1	c.39T>C	p.Asp13Asp	'39/261	'39/261	'13/86	.	.	.	.	=	2	191	191	191	Link	hom	'1/1	255, 255, 0	0	0, 0, 98, 93	191	0	191	191	.	.	0	1	1
SPH_031113	586960	.	T	G	.	.	228	.	DP=213;VDB=0.936692;SGB=-0.693147;MQSB=1;MQ0F=0;AC=2;AN=2;DP4=0,0,99,114;MQ=60	.	.	G	missense_variant	MODERATE	'SPH_031113_511	'SPH_031113_511	'transcript	'SPH_031113_511	protein_coding	'1/1	c.72T>G	p.His24Gln	'72/261	'72/261	'24/86	.	.	.	.	=	2	213	213	213	Link	hom	'1/1	255, 255, 0	0	0, 0, 99, 114	213	0	213	213	.	.	0	1	1
SPH_031113	586989	.	G	C	.	.	228	.	DP=216;VDB=0.706454;SGB=-0.693147;RPB=1;MQB=1;MQSB=1;BQB=1;MQ0F=0;AC=2;AN=2;DP4=1,0,83,132;MQ=60	.	.	C	missense_variant	MODERATE	'SPH_031113_511	'SPH_031113_511	'transcript	'SPH_031113_511	protein_coding	'1/1	c.101G>C	p.Gly34Ala	'101/261	'101/261	'34/86	.	.	.	.	=	2	216	216	216	Link	hom	'1/1	255, 255, 0	0	1, 0, 83, 132	216	1	215	215	.	.	0.00462963	0.99537	0.99537
SPH_031113	587118	.	T	G	.	.	228	.	DP=199;VDB=0.534818;SGB=-0.693147;MQSB=1;MQ0F=0;AC=2;AN=2;DP4=0,0,102,97;MQ=60	.	.	G	missense_variant	MODERATE	'SPH_031113_511	'SPH_031113_511	'transcript	'SPH_031113_511	protein_coding	'1/1	c.230T>G	p.Val77Gly	'230/261	'230/261	'77/86	.	.	.	.	=	2	199	199	199	Link	hom	'1/1	255, 255, 0	0	0, 0, 102, 97	199	0	199	199	.	.	0	1	1
SPH_031113	587118	.	T	G	.	.	228	.	DP=199;VDB=0.534818;SGB=-0.693147;MQSB=1;MQ0F=0;AC=2;AN=2;DP4=0,0,102,97;MQ=60	.	.	G	missense_variant	MODERATE	'SPH_031113_512	'SPH_031113_512	'transcript	'SPH_031113_512	protein_coding	'1/1	c.7T>G	p.Phe3Val	'7/402	'7/402	'3/133	.	.	.	.	=	2	199	199	199	Link	hom	'1/1	255, 255, 0	0	0, 0, 102, 97	199	0	199	199	.	.	0	1	1
SPH_031113	587120	.	CT	C	.	.	228	.	INDEL;IDV=198;IMF=1;DP=198;VDB=0.417716;SGB=-0.693147;MQSB=1;MQ0F=0;AC=2;AN=2;DP4=0,0,99,94;MQ=60	.	.	C	frameshift_variant	HIGH	'SPH_031113_511	'SPH_031113_511	'transcript	'SPH_031113_511	protein_coding	'1/1	c.233delT	p.Leu78fs	'233/261	'233/261	'78/86	.	.	LOF=(SPH_031113_511|SPH_031113_511|1|1.00)	.	=	2	193	193	193	Link	hom	'1/1	255, 255, 0	0	0, 0, 99, 94	193	0	193	193	.	.	0	1	1
SPH_031113	587120	.	CT	C	.	.	228	.	INDEL;IDV=198;IMF=1;DP=198;VDB=0.417716;SGB=-0.693147;MQSB=1;MQ0F=0;AC=2;AN=2;DP4=0,0,99,94;MQ=60	.	.	C	frameshift_variant	HIGH	'SPH_031113_512	'SPH_031113_512	'transcript	'SPH_031113_512	protein_coding	'1/1	c.10delT	p.Cys4fs	'10/402	'10/402	'4/133	.	.	LOF=(SPH_031113_511|SPH_031113_511|1|1.00)	.	=	2	193	193	193	Link	hom	'1/1	255, 255, 0	0	0, 0, 99, 94	193	0	193	193	.	.	0	1	1
SPH_031113	587146	.	T	A	.	.	228	.	DP=199;VDB=0.29944;SGB=-0.693147;MQSB=1;MQ0F=0;AC=2;AN=2;DP4=0,0,104,94;MQ=60	.	.	A	missense_variant	MODERATE	'SPH_031113_512	'SPH_031113_512	'transcript	'SPH_031113_512	protein_coding	'1/1	c.35T>A	p.Leu12His	'35/402	'35/402	'12/133	.	.	.	.	=	2	198	198	198	Link	hom	'1/1	255, 255, 0	0	0, 0, 104, 94	198	0	198	198	.	.	0	1	1
SPH_031113	587146	.	T	A	.	.	228	.	DP=199;VDB=0.29944;SGB=-0.693147;MQSB=1;MQ0F=0;AC=2;AN=2;DP4=0,0,104,94;MQ=60	.	.	A	synonymous_variant	LOW	'SPH_031113_511	'SPH_031113_511	'transcript	'SPH_031113_511	protein_coding	'1/1	c.258T>A	p.Pro86Pro	'258/261	'258/261	'86/86	.	.	.	.	=	2	198	198	198	Link	hom	'1/1	255, 255, 0	0	0, 0, 104, 94	198	0	198	198	.	.	0	1	1
SPH_031113	587147	.	T	A	.	.	228	.	DP=201;VDB=0.347797;SGB=-0.693147;MQSB=1;MQ0F=0;AC=2;AN=2;DP4=0,0,106,94;MQ=60	.	.	A	stop_lost&splice_region_variant	HIGH	'SPH_031113_511	'SPH_031113_511	'transcript	'SPH_031113_511	protein_coding	'1/1	c.259T>A	p.Ter87Lysext*?	'259/261	'259/261	'87/86	.	.	.	.	=	2	200	200	200	Link	hom	'1/1	255, 255, 0	0	0, 0, 106, 94	200	0	200	200	.	.	0	1	1
SPH_031113	587147	.	T	A	.	.	228	.	DP=201;VDB=0.347797;SGB=-0.693147;MQSB=1;MQ0F=0;AC=2;AN=2;DP4=0,0,106,94;MQ=60	.	.	A	synonymous_variant	LOW	'SPH_031113_512	'SPH_031113_512	'transcript	'SPH_031113_512	protein_coding	'1/1	c.36T>A	p.Leu12Leu	'36/402	'36/402	'12/133	.	.	.	.	=	2	200	200	200	Link	hom	'1/1	255, 255, 0	0	0, 0, 106, 94	200	0	200	200	.	.	0	1	1
SPH_031113	590818	.	GTT	GT	.	.	228	.	INDEL;IDV=265;IMF=0.967153;DP=274;VDB=0.115184;SGB=-0.693147;MQSB=1;MQ0F=0;AC=2;AN=2;DP4=0,0,115,149;MQ=60	.	.	GT	intergenic_region	MODIFIER	'SPH_031113_515-SPH_031113_516	'SPH_031113_515-SPH_031113_516	'intergenic_region	'SPH_031113_515-SPH_031113_516	.	'.	.	.	'.	'.	'.	.	.	.	.	=	2	264	264	264	Link	hom	'1/1	255, 255, 0	0	0, 0, 115, 149	264	0	264	264	.	.	0	1	1
SPH_031113	652364	.	TAA	TA	.	.	96	.	INDEL;IDV=4;IMF=0.0209424;DP=191;VDB=0.00911214;SGB=-0.556411;MQSB=1;MQ0F=0;AC=2;AN=2;DP4=0,0,2,2;MQ=60	.	.	TA	frameshift_variant	HIGH	'SPH_031113_574	'SPH_031113_574	'transcript	'SPH_031113_574	protein_coding	'1/1	c.1696delA	p.Ile566fs	'1696/1707	'1696/1707	'566/568	.	INFO_REALIGN_3_PRIME	.	.	=	2	4	4	4	Link	hom	'1/1	123, 12, 0	0	0, 0, 2, 2	4	0	4	4	.	.	0	1	1
SPH_031113	652629	.	T	G	.	.	228	.	DP=134;VDB=0;SGB=-0.693147;MQSB=0.808005;MQ0F=0;AC=2;AN=2;DP4=0,0,81,53;MQ=54	.	.	G	intergenic_region	MODIFIER	'SPH_031113_574-SPH_031113_575	'SPH_031113_574-SPH_031113_575	'intergenic_region	'SPH_031113_574-SPH_031113_575	.	'.	.	.	'.	'.	'.	.	.	.	.	=	2	134	134	134	Link	hom	'1/1	255, 255, 0	0	0, 0, 81, 53	134	0	134	134	.	.	0	1	1
SPH_031113	652634	.	A	C	.	.	71	.	DP=3;VDB=0.0221621;SGB=-0.511536;MQSB=1;MQ0F=0;AC=2;AN=2;DP4=0,0,2,1;MQ=60	.	.	C	intergenic_region	MODIFIER	'SPH_031113_574-SPH_031113_575	'SPH_031113_574-SPH_031113_575	'intergenic_region	'SPH_031113_574-SPH_031113_575	.	'.	.	.	'.	'.	'.	.	.	.	.	=	2	3	3	3	Link	hom	'1/1	99, 9, 0	0	0, 0, 2, 1	3	0	3	3	.	.	0	1	1
SPH_031113	652645	.	A	C	.	.	33.3367	.	DP=2;VDB=0.02;SGB=-0.453602;MQ0F=0;AC=2;AN=2;DP4=0,0,2,0;MQ=60	.	.	C	synonymous_variant	LOW	'SPH_031113_575	'SPH_031113_575	'transcript	'SPH_031113_575	protein_coding	'1/1	c.6A>C	p.Pro2Pro	'6/1602	'6/1602	'2/533	.	.	.	.	=	2	2	2	2	Link	hom	'1/1	61, 6, 0	0	0, 0, 2, 0	2	0	2	2	.	.	0	1	1
SPH_031113	652658	.	A	C	.	.	41.7184	.	DP=23;VDB=0.00187095;SGB=-0.590765;RPB=0.00360656;MQB=0.00360656;MQSB=0.86026;BQB=0.580164;MQ0F=0;ICB=1;HOB=0.5;AC=1;AN=2;DP4=11,7,4,1;MQ=44	.	.	C	missense_variant	MODERATE	'SPH_031113_575	'SPH_031113_575	'transcript	'SPH_031113_575	protein_coding	'1/1	c.19A>C	p.Asn7His	'19/1602	'19/1602	'7/533	.	.	.	.	=	1	23	23	23	Link	het	'0/1	76, 0, 255	2	11, 7, 4, 1	23	18	5	5	.	.	0.782609	0.217391	0.217391
SPH_031113	652680	.	GACACA	GACA	.	.	228	.	INDEL;IDV=193;IMF=0.869369;DP=222;VDB=4.05906e-26;SGB=-0.693147;MQSB=1;MQ0F=0;AC=2;AN=2;DP4=0,0,34,26;MQ=60	.	.	GACA	frameshift_variant	HIGH	'SPH_031113_575	'SPH_031113_575	'transcript	'SPH_031113_575	protein_coding	'1/1	c.45_46delCA	p.His15fs	'45/1602	'45/1602	'15/533	.	.	.	.	=	2	60	60	60	Link	hom	'1/1	255, 181, 0	0	0, 0, 34, 26	60	0	60	60	.	.	0	1	1
SPH_031113	652685	.	A	C	.	.	228	.	DP=196;VDB=0.00114436;SGB=-0.693147;MQSB=0.99911;MQ0F=0;AC=2;AN=2;DP4=0,0,115,81;MQ=59	.	.	C	missense_variant	MODERATE	'SPH_031113_575	'SPH_031113_575	'transcript	'SPH_031113_575	protein_coding	'1/1	c.46A>C	p.Ser16Arg	'46/1602	'46/1602	'16/533	.	.	.	.	=	2	196	196	196	Link	hom	'1/1	255, 255, 0	0	0, 0, 115, 81	196	0	196	196	.	.	0	1	1
SPH_031113	677467	.	ACCC	ACCCC	.	.	228	.	INDEL;IDV=226;IMF=0.900398;DP=251;VDB=1.8136e-06;SGB=-0.693147;MQSB=0.97069;MQ0F=0;AC=2;AN=2;DP4=0,0,92,78;MQ=59	.	.	ACCCC	intergenic_region	MODIFIER	'SPH_031113_587-SPH_031113_588	'SPH_031113_587-SPH_031113_588	'intergenic_region	'SPH_031113_587-SPH_031113_588	.	'.	n.null_nullinsC	.	'.	'.	'.	.	.	.	.	=	2	170	170	170	Link	hom	'1/1	255, 255, 0	0	0, 0, 92, 78	170	0	170	170	.	.	0	1	1
SPH_031113	677492	.	TGG	TGGG	.	.	228	.	INDEL;IDV=225;IMF=0.929752;DP=242;VDB=1.05448e-06;SGB=-0.693147;MQSB=0.335532;MQ0F=0;AC=2;AN=2;DP4=0,0,97,83;MQ=55	.	.	TGGG	intergenic_region	MODIFIER	'SPH_031113_587-SPH_031113_588	'SPH_031113_587-SPH_031113_588	'intergenic_region	'SPH_031113_587-SPH_031113_588	.	'.	n.null_nullinsG	.	'.	'.	'.	.	.	.	.	=	2	180	180	180	Link	hom	'1/1	255, 255, 0	0	0, 0, 97, 83	180	0	180	180	.	.	0	1	1
SPH_031113	677568	.	G	C	.	.	228	.	DP=261;VDB=0.68216;SGB=-0.693147;MQSB=0.0456397;MQ0F=0;AC=2;AN=2;DP4=0,0,95,166;MQ=42	.	.	C	intergenic_region	MODIFIER	'SPH_031113_587-SPH_031113_588	'SPH_031113_587-SPH_031113_588	'intergenic_region	'SPH_031113_587-SPH_031113_588	.	'.	.	.	'.	'.	'.	.	.	.	.	=	2	261	261	261	Link	hom	'1/1	255, 255, 0	0	0, 0, 95, 166	261	0	261	261	.	.	0	1	1
SPH_031113	677647	.	T	G	.	.	228	.	DP=268;VDB=0.78802;SGB=-0.693147;MQSB=0.140507;MQ0F=0;AC=2;AN=2;DP4=0,0,120,147;MQ=56	.	.	G	intergenic_region	MODIFIER	'SPH_031113_587-SPH_031113_588	'SPH_031113_587-SPH_031113_588	'intergenic_region	'SPH_031113_587-SPH_031113_588	.	'.	.	.	'.	'.	'.	.	.	.	.	=	2	267	267	267	Link	hom	'1/1	255, 255, 0	0	0, 0, 120, 147	267	0	267	267	.	.	0	1	1
SPH_031113	690303	.	TC	T	.	.	228	.	INDEL;IDV=209;IMF=0.924779;DP=225;VDB=9.75849e-05;SGB=-0.693147;MQSB=0.498329;MQ0F=0;AC=2;AN=2;DP4=0,0,124,83;MQ=37	.	.	T	intergenic_region	MODIFIER	'SPH_031113_598-SPH_031113_599	'SPH_031113_598-SPH_031113_599	'intergenic_region	'SPH_031113_598-SPH_031113_599	.	'.	.	.	'.	'.	'.	.	.	.	.	=	2	207	207	207	Link	hom	'1/1	255, 255, 0	0	0, 0, 124, 83	207	0	207	207	.	.	0	1	1
SPH_031113	690355	.	C	A	.	.	228	.	DP=273;VDB=0.983299;SGB=-0.693147;MQSB=0.00303482;MQ0F=0;AC=2;AN=2;DP4=0,0,109,164;MQ=40	.	.	A	intergenic_region	MODIFIER	'SPH_031113_598-SPH_031113_599	'SPH_031113_598-SPH_031113_599	'intergenic_region	'SPH_031113_598-SPH_031113_599	.	'.	.	.	'.	'.	'.	.	.	.	.	=	2	273	273	273	Link	hom	'1/1	255, 255, 0	0	0, 0, 109, 164	273	0	273	273	.	.	0	1	1
SPH_031113	690879	.	GAA	GAAA	.	.	228	.	INDEL;IDV=251;IMF=0.958015;DP=262;VDB=0.127021;SGB=-0.693147;MQSB=0.85091;MQ0F=0;AC=2;AN=2;DP4=0,0,91,158;MQ=45	.	.	GAAA	intergenic_region	MODIFIER	'SPH_031113_598-SPH_031113_599	'SPH_031113_598-SPH_031113_599	'intergenic_region	'SPH_031113_598-SPH_031113_599	.	'.	n.null_nullinsA	.	'.	'.	'.	.	.	.	.	=	2	249	249	249	Link	hom	'1/1	255, 255, 0	0	0, 0, 91, 158	249	0	249	249	.	.	0	1	1
SPH_031113	690881	.	AG	AGG	.	.	24.0519	.	INDEL;IDV=1;IMF=0.00363636;DP=275;VDB=0.582176;SGB=-0.662043;MQSB=1;MQ0F=0;ICB=1;HOB=0.5;AC=1;AN=2;DP4=9,8,4,5;MQ=55	.	.	AGG	intergenic_region	MODIFIER	'SPH_031113_598-SPH_031113_599	'SPH_031113_598-SPH_031113_599	'intergenic_region	'SPH_031113_598-SPH_031113_599	.	'.	n.null_nullinsG	.	'.	'.	'.	.	.	.	.	=	1	26	26	26	Link	het	'0/1	58, 0, 216	0	9, 8, 4, 5	26	17	9	9	.	.	0.653846	0.346154	0.346154
SPH_031113	890823	.	A	C	.	.	228	.	DP=175;VDB=0.597921;SGB=-0.693147;MQSB=1;MQ0F=0;AC=2;AN=2;DP4=0,0,86,89;MQ=60	.	.	C	missense_variant	MODERATE	'SPH_031113_770	'SPH_031113_770	'transcript	'SPH_031113_770	protein_coding	'1/1	c.653T>G	p.Leu218Arg	'653/2169	'653/2169	'218/722	.	.	.	.	=	2	175	175	175	Link	hom	'1/1	255, 255, 0	0	0, 0, 86, 89	175	0	175	175	.	.	0	1	1
SPH_031113	890839	.	C	G	.	.	228	.	DP=182;VDB=0.844388;SGB=-0.693147;MQSB=1;MQ0F=0;AC=2;AN=2;DP4=0,0,89,93;MQ=60	.	.	G	missense_variant	MODERATE	'SPH_031113_770	'SPH_031113_770	'transcript	'SPH_031113_770	protein_coding	'1/1	c.637G>C	p.Gly213Arg	'637/2169	'637/2169	'213/722	.	.	.	.	=	2	182	182	182	Link	hom	'1/1	255, 255, 0	0	0, 0, 89, 93	182	0	182	182	.	.	0	1	1
SPH_031113	1016045	.	T	C	A	.	228	.	DP=228;VDB=0.904884;SGB=-0.693147;MQSB=1;MQ0F=0;AC=2,0;AN=2;DP4=0,0,114,114;MQ=60	.	.	A	missense_variant	MODERATE	'SPH_031113_893	'SPH_031113_893	'transcript	'SPH_031113_893	protein_coding	'1/1	c.229T>A	p.Leu77Met	'229/711	'229/711	'77/236	.	.	.	.	=	2	228	228	228	Link	hom	'1/1	255, 255, 0, 255, 255, 255	0	0, 0, 114, 114	228	0	228	227	1	.	0	1	0.995614
SPH_031113	1016045	.	T	C	A	.	228	.	DP=228;VDB=0.904884;SGB=-0.693147;MQSB=1;MQ0F=0;AC=2,0;AN=2;DP4=0,0,114,114;MQ=60	.	.	C	synonymous_variant	LOW	'SPH_031113_893	'SPH_031113_893	'transcript	'SPH_031113_893	protein_coding	'1/1	c.229T>C	p.Leu77Leu	'229/711	'229/711	'77/236	.	.	.	.	=	2	228	228	228	Link	hom	'1/1	255, 255, 0, 255, 255, 255	0	0, 0, 114, 114	228	0	228	227	1	.	0	1	0.995614
SPH_031113	1234127	.	G	C	.	.	228	.	DP=257;VDB=0.707711;SGB=-0.693147;MQSB=1;MQ0F=0;AC=2;AN=2;DP4=0,0,130,127;MQ=60	.	.	C	missense_variant	MODERATE	'SPH_031113_1073	'SPH_031113_1073	'transcript	'SPH_031113_1073	protein_coding	'1/1	c.63C>G	p.Asn21Lys	'63/324	'63/324	'21/107	.	.	.	.	=	2	257	257	257	Link	hom	'1/1	255, 255, 0	0	0, 0, 130, 127	257	0	257	257	.	.	0	1	1
SPH_031113	1271814	.	T	G	.	.	228	.	DP=190;VDB=0.177463;SGB=-0.693147;MQSB=1;MQ0F=0;AC=2;AN=2;DP4=0,0,104,85;MQ=60	.	.	G	intergenic_region	MODIFIER	'SPH_031113_1103-SPH_031113_1104	'SPH_031113_1103-SPH_031113_1104	'intergenic_region	'SPH_031113_1103-SPH_031113_1104	.	'.	.	.	'.	'.	'.	.	.	.	.	=	2	189	189	189	Link	hom	'1/1	255, 255, 0	0	0, 0, 104, 85	189	0	189	189	.	.	0	1	1
SPH_031113	1271816	.	T	G	.	.	228	.	DP=186;VDB=0.0596016;SGB=-0.693147;MQSB=1;MQ0F=0;AC=2;AN=2;DP4=0,0,102,83;MQ=60	.	.	G	intergenic_region	MODIFIER	'SPH_031113_1103-SPH_031113_1104	'SPH_031113_1103-SPH_031113_1104	'intergenic_region	'SPH_031113_1103-SPH_031113_1104	.	'.	.	.	'.	'.	'.	.	.	.	.	=	2	185	185	185	Link	hom	'1/1	255, 255, 0	0	0, 0, 102, 83	185	0	185	185	.	.	0	1	1
SPH_031113	1271821	.	G	C	.	.	228	.	DP=185;VDB=0.0168014;SGB=-0.693147;RPB=1;MQB=1;MQSB=1;BQB=1;MQ0F=0;AC=2;AN=2;DP4=1,0,99,85;MQ=60	.	.	C	intergenic_region	MODIFIER	'SPH_031113_1103-SPH_031113_1104	'SPH_031113_1103-SPH_031113_1104	'intergenic_region	'SPH_031113_1103-SPH_031113_1104	.	'.	.	.	'.	'.	'.	.	.	.	.	=	2	185	185	185	Link	hom	'1/1	255, 255, 0	0	1, 0, 99, 85	185	1	184	184	.	.	0.00540541	0.994595	0.994595
SPH_031113	1271828	.	A	C	.	.	228	.	DP=181;VDB=0.00149925;SGB=-0.693147;MQSB=1;MQ0F=0;AC=2;AN=2;DP4=0,0,96,85;MQ=60	.	.	C	intergenic_region	MODIFIER	'SPH_031113_1103-SPH_031113_1104	'SPH_031113_1103-SPH_031113_1104	'intergenic_region	'SPH_031113_1103-SPH_031113_1104	.	'.	.	.	'.	'.	'.	.	.	.	.	=	2	181	181	181	Link	hom	'1/1	255, 255, 0	0	0, 0, 96, 85	181	0	181	181	.	.	0	1	1
SPH_031113	1271829	.	G	C	.	.	228	.	DP=186;VDB=0.00985982;SGB=-0.693147;MQSB=1;MQ0F=0;AC=2;AN=2;DP4=0,0,99,87;MQ=60	.	.	C	intergenic_region	MODIFIER	'SPH_031113_1103-SPH_031113_1104	'SPH_031113_1103-SPH_031113_1104	'intergenic_region	'SPH_031113_1103-SPH_031113_1104	.	'.	.	.	'.	'.	'.	.	.	.	.	=	2	186	186	186	Link	hom	'1/1	255, 255, 0	0	0, 0, 99, 87	186	0	186	186	.	.	0	1	1
SPH_031113	1271848	.	A	T	.	.	228	.	DP=225;VDB=0.668504;SGB=-0.693147;MQSB=1;MQ0F=0;AC=2;AN=2;DP4=0,0,107,118;MQ=60	.	.	T	intergenic_region	MODIFIER	'SPH_031113_1103-SPH_031113_1104	'SPH_031113_1103-SPH_031113_1104	'intergenic_region	'SPH_031113_1103-SPH_031113_1104	.	'.	.	.	'.	'.	'.	.	.	.	.	=	2	225	225	225	Link	hom	'1/1	255, 255, 0	0	0, 0, 107, 118	225	0	225	225	.	.	0	1	1
SPH_031113	1287540	.	CT	CTT	.	.	228	.	INDEL;IDV=236;IMF=0.971193;DP=243;VDB=0.166604;SGB=-0.693147;MQSB=1;MQ0F=0;AC=2;AN=2;DP4=0,0,121,114;MQ=60	.	.	CTT	frameshift_variant	HIGH	'SPH_031113_1117	'SPH_031113_1117	'transcript	'SPH_031113_1117	protein_coding	'1/1	c.7_8insA	p.Trp4fs	'7/303	'7/303	'3/100	.	.	.	.	=	2	235	235	235	Link	hom	'1/1	255, 255, 0	0	0, 0, 121, 114	235	0	235	235	.	.	0	1	1
SPH_031113	1287540	.	CT	CTT	.	.	228	.	INDEL;IDV=236;IMF=0.971193;DP=243;VDB=0.166604;SGB=-0.693147;MQSB=1;MQ0F=0;AC=2;AN=2;DP4=0,0,121,114;MQ=60	.	.	CTT	frameshift_variant	HIGH	'SPH_031113_1118	'SPH_031113_1118	'transcript	'SPH_031113_1118	protein_coding	'1/1	c.1614_1615insA	p.Ser539fs	'1614/1665	'1614/1665	'538/554	.	.	.	.	=	2	235	235	235	Link	hom	'1/1	255, 255, 0	0	0, 0, 121, 114	235	0	235	235	.	.	0	1	1
SPH_031113	1288878	.	G	C	.	.	10.5754	.	DP=1;SGB=-0.379885;MQ0F=0;ICB=1;HOB=0.5;AC=1;AN=2;DP4=0,0,1,0;MQ=60	.	.	C	missense_variant	MODERATE	'SPH_031113_1118	'SPH_031113_1118	'transcript	'SPH_031113_1118	protein_coding	'1/1	c.278C>G	p.Thr93Arg	'278/1665	'278/1665	'93/554	.	.	.	.	=	1	1	1	1	Link	het	'0/1	38, 3, 0	0	0, 0, 1, 0	1	0	1	1	.	.	0	1	1
SPH_031113	1289195	.	A	T	.	.	7.11616	.	DP=1;SGB=-0.379885;MQ0F=0;ICB=1;HOB=0.5;AC=1;AN=2;DP4=0,0,1,0;MQ=60	.	.	T	intergenic_region	MODIFIER	'SPH_031113_1118-SPH_031113_1119	'SPH_031113_1118-SPH_031113_1119	'intergenic_region	'SPH_031113_1118-SPH_031113_1119	.	'.	.	.	'.	'.	'.	.	.	.	.	=	1	1	1	1	Link	het	'0/1	34, 3, 0	0	0, 0, 1, 0	1	0	1	1	.	.	0	1	1
SPH_031113	1289199	.	A	G	.	.	216	.	DP=10;VDB=2.02519e-06;SGB=-0.670168;MQSB=1.00775;MQ0F=0;AC=2;AN=2;DP4=0,0,6,4;MQ=60	.	.	G	intergenic_region	MODIFIER	'SPH_031113_1118-SPH_031113_1119	'SPH_031113_1118-SPH_031113_1119	'intergenic_region	'SPH_031113_1118-SPH_031113_1119	.	'.	.	.	'.	'.	'.	.	.	.	.	=	2	10	10	10	Link	hom	'1/1	243, 30, 0	0	0, 0, 6, 4	10	0	10	10	.	.	0	1	1
SPH_031113	1290381	.	C	A	.	.	228	.	DP=226;VDB=0.86862;SGB=-0.693147;MQSB=1;MQ0F=0;AC=2;AN=2;DP4=0,0,109,117;MQ=60	.	.	A	missense_variant	MODERATE	'SPH_031113_1119	'SPH_031113_1119	'transcript	'SPH_031113_1119	protein_coding	'1/1	c.683C>A	p.Ala228Asp	'683/3099	'683/3099	'228/1032	.	.	.	.	=	2	226	226	226	Link	hom	'1/1	255, 255, 0	0	0, 0, 109, 117	226	0	226	226	.	.	0	1	1
SPH_031113	1305639	.	C	A	.	.	228	.	DP=241;VDB=0.305781;SGB=-0.693147;MQSB=1;MQ0F=0;AC=2;AN=2;DP4=0,0,116,125;MQ=60	.	.	A	missense_variant	MODERATE	'SPH_031113_1128	'SPH_031113_1128	'transcript	'SPH_031113_1128	protein_coding	'1/1	c.1913C>A	p.Ala638Glu	'1913/2085	'1913/2085	'638/694	.	.	.	.	=	2	241	241	241	Link	hom	'1/1	255, 255, 0	0	0, 0, 116, 125	241	0	241	241	.	.	0	1	1
SPH_031113	1305639	.	C	A	.	.	228	.	DP=241;VDB=0.305781;SGB=-0.693147;MQSB=1;MQ0F=0;AC=2;AN=2;DP4=0,0,116,125;MQ=60	.	.	A	missense_variant	MODERATE	'SPH_031113_1129	'SPH_031113_1129	'transcript	'SPH_031113_1129	protein_coding	'1/1	c.40C>A	p.Arg14Ser	'40/834	'40/834	'14/277	.	.	.	.	=	2	241	241	241	Link	hom	'1/1	255, 255, 0	0	0, 0, 116, 125	241	0	241	241	.	.	0	1	1
SPH_031113	1381282	.	G	A	.	.	228	.	DP=287;VDB=0.996708;SGB=-0.693147;MQSB=0.948643;MQ0F=0;AC=2;AN=2;DP4=0,0,129,157;MQ=57	.	.	A	intergenic_region	MODIFIER	'SPH_031113_1185-SPH_031113_1186	'SPH_031113_1185-SPH_031113_1186	'intergenic_region	'SPH_031113_1185-SPH_031113_1186	.	'.	.	.	'.	'.	'.	.	.	.	.	=	2	286	286	286	Link	hom	'1/1	255, 255, 0	0	0, 0, 129, 157	286	0	286	286	.	.	0	1	1
SPH_031113	1381385	.	G	T	.	.	228	.	DP=340;VDB=0.971444;SGB=-0.693147;MQSB=0.9068;MQ0F=0;AC=2;AN=2;DP4=0,0,184,156;MQ=58	.	.	T	intergenic_region	MODIFIER	'SPH_031113_1185-SPH_031113_1186	'SPH_031113_1185-SPH_031113_1186	'intergenic_region	'SPH_031113_1185-SPH_031113_1186	.	'.	.	.	'.	'.	'.	.	.	.	.	=	2	340	340	340	Link	hom	'1/1	255, 255, 0	0	0, 0, 184, 156	340	0	340	340	.	.	0	1	1
SPH_031113	1381442	.	CGG	CG	.	.	228	.	INDEL;IDV=304;IMF=0.990228;DP=307;VDB=0.082763;SGB=-0.693147;MQSB=1;MQ0F=0;AC=2;AN=2;DP4=0,0,137,165;MQ=60	.	.	CG	intergenic_region	MODIFIER	'SPH_031113_1185-SPH_031113_1186	'SPH_031113_1185-SPH_031113_1186	'intergenic_region	'SPH_031113_1185-SPH_031113_1186	.	'.	.	.	'.	'.	'.	.	.	.	.	=	2	302	302	302	Link	hom	'1/1	255, 255, 0	0	0, 0, 137, 165	302	0	302	302	.	.	0	1	1
SPH_031113	1396862	.	AG	AGG	.	.	22.5553	.	INDEL;IDV=1;IMF=0.00487805;DP=205;VDB=0.478592;SGB=-0.636426;MQSB=1;MQ0F=0;ICB=1;HOB=0.5;AC=1;AN=2;DP4=6,5,1,6;MQ=60	.	.	AGG	intergenic_region	MODIFIER	'SPH_031113_1197-SPH_031113_1198	'SPH_031113_1197-SPH_031113_1198	'intergenic_region	'SPH_031113_1197-SPH_031113_1198	.	'.	n.null_nullinsG	.	'.	'.	'.	.	.	.	.	=	1	18	18	18	Link	het	'0/1	56, 0, 180	8	6, 5, 1, 6	18	11	7	7	.	.	0.611111	0.388889	0.388889
SPH_031113	1396863	.	GCC	GCCC	.	.	228	.	INDEL;IDV=190;IMF=0.931373;DP=204;VDB=0.0546071;SGB=-0.693147;MQSB=1;MQ0F=0;AC=2;AN=2;DP4=0,0,90,102;MQ=60	.	.	GCCC	intergenic_region	MODIFIER	'SPH_031113_1197-SPH_031113_1198	'SPH_031113_1197-SPH_031113_1198	'intergenic_region	'SPH_031113_1197-SPH_031113_1198	.	'.	n.null_nullinsC	.	'.	'.	'.	.	.	.	.	=	2	192	192	192	Link	hom	'1/1	255, 255, 0	0	0, 0, 90, 102	192	0	192	192	.	.	0	1	1
SPH_031113	1396865	.	CT	CTT	.	.	3.46614	.	INDEL;IDV=1;IMF=0.0047619;DP=210;VDB=0.0235444;SGB=-0.511536;MQSB=1;MQ0F=0;ICB=1;HOB=0.5;AC=1;AN=2;DP4=6,2,2,1;MQ=60	.	.	CTT	intergenic_region	MODIFIER	'SPH_031113_1197-SPH_031113_1198	'SPH_031113_1197-SPH_031113_1198	'intergenic_region	'SPH_031113_1197-SPH_031113_1198	.	'.	n.null_nullinsT	.	'.	'.	'.	.	.	.	.	=	1	11	11	11	Link	het	'0/1	35, 0, 140	0	6, 2, 2, 1	11	8	3	3	.	.	0.727273	0.272727	0.272727
SPH_031113	1431311	.	CGGCG	C	.	.	220	.	INDEL;IDV=1;IMF=0.0060241;DP=166;VDB=0.197524;SGB=-0.693147;MQSB=1;MQ0F=0;ICB=1;HOB=0.5;AC=1;AN=2;DP4=19,9,56,69;MQ=60	.	.	C	frameshift_variant	HIGH	'SPH_031113_1226	'SPH_031113_1226	'transcript	'SPH_031113_1226	protein_coding	'1/1	c.292_295delGGCG	p.Gly98fs	'292/369	'292/369	'98/122	.	.	LOF=(SPH_031113_1226|SPH_031113_1226|1|1.00)	.	=	1	153	153	153	Link	het	'0/1	255, 0, 47	14	19, 9, 56, 69	153	28	125	125	.	.	0.183007	0.816993	0.816993
SPH_031113	1431312	.	GGCGTGCGTGCGTG	GGCGTGCGTG	.	.	228	.	INDEL;IDV=140;IMF=0.828402;DP=168;VDB=0.000108011;SGB=-0.693147;MQSB=1;MQ0F=0;AC=2;AN=2;DP4=0,0,65,74;MQ=60	.	.	GGCGTGCGTG	frameshift_variant	HIGH	'SPH_031113_1226	'SPH_031113_1226	'transcript	'SPH_031113_1226	protein_coding	'1/1	c.302_305delCGTG	p.Ala101fs	'302/369	'302/369	'101/122	.	.	LOF=(SPH_031113_1226|SPH_031113_1226|1|1.00)	.	=	2	139	139	139	Link	hom	'1/1	255, 255, 0	0	0, 0, 65, 74	139	0	139	139	.	.	0	1	1
SPH_031113	1501848	.	ACC	ACCC	.	.	228	.	INDEL;IDV=189;IMF=0.908654;DP=208;VDB=0.0262721;SGB=-0.693147;MQSB=1;MQ0F=0;AC=2;AN=2;DP4=0,0,102,86;MQ=60	.	.	ACCC	intergenic_region	MODIFIER	'SPH_031113_1287-SPH_031113_1288	'SPH_031113_1287-SPH_031113_1288	'intergenic_region	'SPH_031113_1287-SPH_031113_1288	.	'.	n.null_nullinsC	.	'.	'.	'.	.	.	.	.	=	2	188	188	188	Link	hom	'1/1	255, 255, 0	0	0, 0, 102, 86	188	0	188	188	.	.	0	1	1
SPH_031113	1511011	.	CT	C	.	.	228	.	INDEL;IDV=210;IMF=0.981308;DP=214;VDB=0.846659;SGB=-0.693147;MQSB=1;MQ0F=0;AC=2;AN=2;DP4=0,0,109,100;MQ=60	.	.	C	intergenic_region	MODIFIER	'SPH_031113_1295-SPH_031113_1296	'SPH_031113_1295-SPH_031113_1296	'intergenic_region	'SPH_031113_1295-SPH_031113_1296	.	'.	.	.	'.	'.	'.	.	.	.	.	=	2	209	209	209	Link	hom	'1/1	255, 255, 0	0	0, 0, 109, 100	209	0	209	209	.	.	0	1	1
SPH_031113	1552001	.	C	G	.	.	228	.	DP=226;VDB=0.902132;SGB=-0.693147;MQSB=1;MQ0F=0;AC=2;AN=2;DP4=0,0,113,113;MQ=60	.	.	G	missense_variant	MODERATE	'SPH_031113_1333	'SPH_031113_1333	'transcript	'SPH_031113_1333	protein_coding	'1/1	c.733C>G	p.Pro245Ala	'733/1212	'733/1212	'245/403	.	.	.	.	=	2	226	226	226	Link	hom	'1/1	255, 255, 0	0	0, 0, 113, 113	226	0	226	226	.	.	0	1	1
SPH_031113	1619643	.	CG	CGG	.	.	228	.	INDEL;IDV=231;IMF=0.966527;DP=239;VDB=0.368348;SGB=-0.693147;MQSB=1;MQ0F=0;AC=2;AN=2;DP4=0,0,106,123;MQ=60	.	.	CGG	frameshift_variant	HIGH	'SPH_031113_1396	'SPH_031113_1396	'transcript	'SPH_031113_1396	protein_coding	'1/1	c.27_28insC	p.Arg10fs	'27/435	'27/435	'9/144	.	.	LOF=(SPH_031113_1396|SPH_031113_1396|1|1.00)	.	=	2	229	229	229	Link	hom	'1/1	255, 255, 0	0	0, 0, 106, 123	229	0	229	229	.	.	0	1	1
SPH_031113	1619643	.	CG	CGG	.	.	228	.	INDEL;IDV=231;IMF=0.966527;DP=239;VDB=0.368348;SGB=-0.693147;MQSB=1;MQ0F=0;AC=2;AN=2;DP4=0,0,106,123;MQ=60	.	.	CGG	frameshift_variant	HIGH	'SPH_031113_1397	'SPH_031113_1397	'transcript	'SPH_031113_1397	protein_coding	'1/1	c.803_804insC	p.Val269fs	'803/831	'803/831	'268/276	.	.	LOF=(SPH_031113_1396|SPH_031113_1396|1|1.00)	.	=	2	229	229	229	Link	hom	'1/1	255, 255, 0	0	0, 0, 106, 123	229	0	229	229	.	.	0	1	1
SPH_031113	1643180	.	GCC	GCCC	.	.	228	.	INDEL;IDV=194;IMF=0.915094;DP=212;VDB=0.915475;SGB=-0.693147;MQSB=1;MQ0F=0;AC=2;AN=2;DP4=0,0,88,106;MQ=60	.	.	GCCC	frameshift_variant	HIGH	'SPH_031113_1419	'SPH_031113_1419	'transcript	'SPH_031113_1419	protein_coding	'1/1	c.198_199insG	p.Gly67fs	'198/600	'198/600	'66/199	.	.	LOF=(SPH_031113_1419|SPH_031113_1419|1|1.00)	.	=	2	194	194	194	Link	hom	'1/1	255, 255, 0	0	0, 0, 88, 106	194	0	194	194	.	.	0	1	1
SPH_031113	1673689	.	T	A	.	.	228	.	DP=243;VDB=0.795203;SGB=-0.693147;MQSB=1;MQ0F=0;AC=2;AN=2;DP4=0,0,123,120;MQ=60	.	.	A	intergenic_region	MODIFIER	'SPH_031113_1452-SPH_031113_1453	'SPH_031113_1452-SPH_031113_1453	'intergenic_region	'SPH_031113_1452-SPH_031113_1453	.	'.	.	.	'.	'.	'.	.	.	.	.	=	2	243	243	243	Link	hom	'1/1	255, 255, 0	0	0, 0, 123, 120	243	0	243	243	.	.	0	1	1
SPH_031113	1736952	.	GN	G	.	.	228	.	INDEL;IDV=207;IMF=0.96729;DP=214;VDB=0.516884;SGB=-0.693147;MQSB=1;MQ0F=0;AC=2;AN=2;DP4=0,0,92,114;MQ=60	.	.	G	intergenic_region	MODIFIER	'SPH_031113_1513-SPH_031113_1514	'SPH_031113_1513-SPH_031113_1514	'intergenic_region	'SPH_031113_1513-SPH_031113_1514	.	'.	.	.	'.	'.	'.	.	.	.	.	=	2	206	206	206	Link	hom	'1/1	255, 255, 0	0	0, 0, 92, 114	206	0	206	206	.	.	0	1	1
SPH_031113	1825922	.	G	C	.	.	228	.	DP=231;VDB=0.488207;SGB=-0.693147;MQSB=0.999716;MQ0F=0;AC=2;AN=2;DP4=0,0,101,130;MQ=48	.	.	C	synonymous_variant	LOW	'SPH_031113_1586	'SPH_031113_1586	'transcript	'SPH_031113_1586	protein_coding	'1/1	c.663G>C	p.Gly221Gly	'663/891	'663/891	'221/296	.	.	.	.	=	2	231	231	231	Link	hom	'1/1	255, 255, 0	0	0, 0, 101, 130	231	0	231	231	.	.	0	1	1
SPH_031113	1826137	.	ACC	AC	.	.	228	.	INDEL;IDV=165;IMF=0.976331;DP=169;VDB=0.931359;SGB=-0.693147;MQSB=0.894808;MQ0F=0;AC=2;AN=2;DP4=0,0,95,70;MQ=38	.	.	AC	frameshift_variant	HIGH	'SPH_031113_1586	'SPH_031113_1586	'transcript	'SPH_031113_1586	protein_coding	'1/1	c.880delC	p.Gln294fs	'880/891	'880/891	'294/296	.	.	.	.	=	2	165	165	165	Link	hom	'1/1	255, 255, 0	0	0, 0, 95, 70	165	0	165	165	.	.	0	1	1
SPH_031113	1828100	.	A	T	.	.	228	.	DP=221;VDB=0.820111;SGB=-0.693147;MQSB=1;MQ0F=0;AC=2;AN=2;DP4=0,0,101,120;MQ=60	.	.	T	synonymous_variant	LOW	'SPH_031113_1588	'SPH_031113_1588	'transcript	'SPH_031113_1588	protein_coding	'1/1	c.822A>T	p.Thr274Thr	'822/2001	'822/2001	'274/666	.	.	.	.	=	2	221	221	221	Link	hom	'1/1	255, 255, 0	0	0, 0, 101, 120	221	0	221	221	.	.	0	1	1
SPH_031113	1828115	.	C	T	.	.	228	.	DP=226;VDB=0.999988;SGB=-0.693147;MQSB=0.994579;MQ0F=0;AC=2;AN=2;DP4=0,0,102,124;MQ=59	.	.	T	synonymous_variant	LOW	'SPH_031113_1588	'SPH_031113_1588	'transcript	'SPH_031113_1588	protein_coding	'1/1	c.837C>T	p.His279His	'837/2001	'837/2001	'279/666	.	.	.	.	=	2	226	226	226	Link	hom	'1/1	255, 255, 0	0	0, 0, 102, 124	226	0	226	226	.	.	0	1	1
SPH_031113	1828205	.	T	C	.	.	228	.	DP=284;VDB=0.996082;SGB=-0.693147;RPB=0.373482;MQB=8.75874e-06;MQSB=0.993307;BQB=0.857309;MQ0F=0.00704225;AC=2;AN=2;DP4=20,0,132,132;MQ=47	.	.	C	synonymous_variant	LOW	'SPH_031113_1588	'SPH_031113_1588	'transcript	'SPH_031113_1588	protein_coding	'1/1	c.927T>C	p.Arg309Arg	'927/2001	'927/2001	'309/666	.	.	.	.	=	2	284	284	284	Link	hom	'1/1	255, 255, 0	57	20, 0, 132, 132	284	20	264	264	.	.	0.0704225	0.929577	0.929577
SPH_031113	1828211	.	T	C	.	.	228	.	DP=279;VDB=0.995325;SGB=-0.693147;RPB=0.338093;MQB=2.56662e-05;MQSB=0.999972;BQB=0.880369;MQ0F=0.00716846;AC=2;AN=2;DP4=20,0,131,128;MQ=46	.	.	C	synonymous_variant	LOW	'SPH_031113_1588	'SPH_031113_1588	'transcript	'SPH_031113_1588	protein_coding	'1/1	c.933T>C	p.Gly311Gly	'933/2001	'933/2001	'311/666	.	.	.	.	=	2	279	279	279	Link	hom	'1/1	255, 255, 0	53	20, 0, 131, 128	279	20	259	259	.	.	0.0716846	0.928315	0.928315
SPH_031113	1828346	.	G	C	.	.	228	.	DP=252;VDB=0.648633;SGB=-0.693147;RPB=0.381071;MQB=6.78957e-08;MQSB=0.224556;BQB=0.791693;MQ0F=0.0198413;AC=2;AN=2;DP4=14,14,111,112;MQ=45	.	.	C	synonymous_variant	LOW	'SPH_031113_1588	'SPH_031113_1588	'transcript	'SPH_031113_1588	protein_coding	'1/1	c.1068G>C	p.Thr356Thr	'1068/2001	'1068/2001	'356/666	.	.	.	.	=	2	251	251	251	Link	hom	'1/1	255, 187, 0	0	14, 14, 111, 112	251	28	223	223	.	.	0.111554	0.888446	0.888446
SPH_031113	1828349	.	T	C	.	.	228	.	DP=253;VDB=0.596273;SGB=-0.693147;RPB=0.311904;MQB=4.70657e-09;MQSB=0.283957;BQB=0.965018;MQ0F=0.0197628;AC=2;AN=2;DP4=16,14,109,113;MQ=45	.	.	C	synonymous_variant	LOW	'SPH_031113_1588	'SPH_031113_1588	'transcript	'SPH_031113_1588	protein_coding	'1/1	c.1071T>C	p.Ala357Ala	'1071/2001	'1071/2001	'357/666	.	.	.	.	=	2	252	252	252	Link	hom	'1/1	255, 166, 0	2	16, 14, 109, 113	252	30	222	222	.	.	0.119048	0.880952	0.880952
SPH_031113	2151525	.	AGTGT	AGT	.	.	228	.	INDEL;IDV=250;IMF=0.93985;DP=266;VDB=0.0670198;SGB=-0.693147;MQSB=0.978543;MQ0F=0;AC=2;AN=2;DP4=0,0,111,137;MQ=56	.	.	AGT	intergenic_region	MODIFIER	'SPH_031113_1877-SPH_031113_1878	'SPH_031113_1877-SPH_031113_1878	'intergenic_region	'SPH_031113_1877-SPH_031113_1878	.	'.	n.null_nulldelGT	.	'.	'.	'.	.	.	.	.	=	2	248	248	248	Link	hom	'1/1	255, 255, 0	0	0, 0, 111, 137	248	0	248	248	.	.	0	1	1
SPH_031113	2208568	.	C	A	G	.	228	.	DP=265;VDB=0.994953;SGB=-0.693147;MQSB=1;MQ0F=0;AC=2,0;AN=2;DP4=0,0,121,144;MQ=60	.	.	A	missense_variant	MODERATE	'SPH_031113_1919	'SPH_031113_1919	'transcript	'SPH_031113_1919	protein_coding	'1/1	c.449G>T	p.Gly150Val	'449/603	'449/603	'150/200	.	.	.	.	=	2	265	265	265	Link	hom	'1/1	255, 255, 0, 255, 255, 255	0	0, 0, 121, 144	265	0	265	264	1	.	0	1	0.996226
SPH_031113	2208568	.	C	A	G	.	228	.	DP=265;VDB=0.994953;SGB=-0.693147;MQSB=1;MQ0F=0;AC=2,0;AN=2;DP4=0,0,121,144;MQ=60	.	.	G	missense_variant	MODERATE	'SPH_031113_1919	'SPH_031113_1919	'transcript	'SPH_031113_1919	protein_coding	'1/1	c.449G>C	p.Gly150Ala	'449/603	'449/603	'150/200	.	.	.	.	=	2	265	265	265	Link	hom	'1/1	255, 255, 0, 255, 255, 255	0	0, 0, 121, 144	265	0	265	264	1	.	0	1	0.996226
SPH_031113	2250831	.	G	T	.	.	228	.	DP=239;VDB=0.916504;SGB=-0.693147;MQSB=1;MQ0F=0;AC=2;AN=2;DP4=0,0,127,111;MQ=60	.	.	T	intergenic_region	MODIFIER	'SPH_031113_1941-SPH_031113_1942	'SPH_031113_1941-SPH_031113_1942	'intergenic_region	'SPH_031113_1941-SPH_031113_1942	.	'.	.	.	'.	'.	'.	.	.	.	.	=	2	238	238	238	Link	hom	'1/1	255, 255, 0	0	0, 0, 127, 111	238	0	238	238	.	.	0	1	1
SPH_031113	2250837	.	C	A	.	.	228	.	DP=243;VDB=0.948193;SGB=-0.693147;MQSB=1;MQ0F=0;AC=2;AN=2;DP4=0,0,126,116;MQ=60	.	.	A	intergenic_region	MODIFIER	'SPH_031113_1941-SPH_031113_1942	'SPH_031113_1941-SPH_031113_1942	'intergenic_region	'SPH_031113_1941-SPH_031113_1942	.	'.	.	.	'.	'.	'.	.	.	.	.	=	2	242	242	242	Link	hom	'1/1	255, 255, 0	0	0, 0, 126, 116	242	0	242	242	.	.	0	1	1
SPH_031113	2307160	.	TGG	TG	.	.	228	.	INDEL;IDV=246;IMF=0.968504;DP=254;VDB=0.193816;SGB=-0.693147;MQSB=1;MQ0F=0;AC=2;AN=2;DP4=0,0,117,126;MQ=60	.	.	TG	frameshift_variant	HIGH	'SPH_031113_1993	'SPH_031113_1993	'transcript	'SPH_031113_1993	protein_coding	'1/1	c.21delG	p.Trp7fs	'21/993	'21/993	'7/330	.	.	.	.	=	2	243	243	243	Link	hom	'1/1	255, 255, 0	0	0, 0, 117, 126	243	0	243	243	.	.	0	1	1
SPH_031113	2307230	.	G	C	.	.	228	.	DP=249;VDB=0.94945;SGB=-0.693147;MQSB=1;MQ0F=0;AC=2;AN=2;DP4=0,0,118,131;MQ=60	.	.	C	missense_variant	MODERATE	'SPH_031113_1993	'SPH_031113_1993	'transcript	'SPH_031113_1993	protein_coding	'1/1	c.89G>C	p.Gly30Ala	'89/993	'89/993	'30/330	.	.	.	.	=	2	249	249	249	Link	hom	'1/1	255, 255, 0	0	0, 0, 118, 131	249	0	249	249	.	.	0	1	1
SPH_031113	2396147	.	GCCCCC	GCCCC	.	.	228	.	INDEL;IDV=299;IMF=0.958333;DP=312;VDB=0.0184946;SGB=-0.693147;MQSB=0.832569;MQ0F=0;AC=2;AN=2;DP4=0,0,184,113;MQ=47	.	.	GCCCC	intergenic_region	MODIFIER	'SPH_031113_2070-SPH_031113_2071	'SPH_031113_2070-SPH_031113_2071	'intergenic_region	'SPH_031113_2070-SPH_031113_2071	.	'.	.	.	'.	'.	'.	.	.	.	.	=	2	297	297	297	Link	hom	'1/1	255, 255, 0	0	0, 0, 184, 113	297	0	297	297	.	.	0	1	1
SPH_031113	2396383	.	GC	G	.	.	228	.	INDEL;IDV=323;IMF=0.993846;DP=325;VDB=0.905678;SGB=-0.693147;MQSB=0.775536;MQ0F=0;AC=2;AN=2;DP4=0,0,125,197;MQ=58	.	.	G	intergenic_region	MODIFIER	'SPH_031113_2070-SPH_031113_2071	'SPH_031113_2070-SPH_031113_2071	'intergenic_region	'SPH_031113_2070-SPH_031113_2071	.	'.	.	.	'.	'.	'.	.	.	.	.	=	2	322	322	322	Link	hom	'1/1	255, 255, 0	0	0, 0, 125, 197	322	0	322	322	.	.	0	1	1
SPH_031113	2396775	.	T	A	.	.	228	.	DP=258;VDB=0.993413;SGB=-0.693147;MQSB=1;MQ0F=0;AC=2;AN=2;DP4=0,0,105,153;MQ=60	.	.	A	intergenic_region	MODIFIER	'SPH_031113_2070-SPH_031113_2071	'SPH_031113_2070-SPH_031113_2071	'intergenic_region	'SPH_031113_2070-SPH_031113_2071	.	'.	.	.	'.	'.	'.	.	.	.	.	=	2	258	258	258	Link	hom	'1/1	255, 255, 0	0	0, 0, 105, 153	258	0	258	258	.	.	0	1	1
SPH_031113	2396784	.	G	T	C	.	228	.	DP=264;VDB=0.999065;SGB=-0.693147;MQSB=1;MQ0F=0;AC=2,0;AN=2;DP4=0,0,118,146;MQ=60	.	.	T	intergenic_region	MODIFIER	'SPH_031113_2070-SPH_031113_2071	'SPH_031113_2070-SPH_031113_2071	'intergenic_region	'SPH_031113_2070-SPH_031113_2071	.	'.	.	.	'.	'.	'.	.	.	.	.	=	2	264	264	264	Link	hom	'1/1	255, 255, 0, 255, 255, 255	0	0, 0, 118, 146	264	0	264	263	1	.	0	1	0.996212
SPH_031113	2396784	.	G	T	C	.	228	.	DP=264;VDB=0.999065;SGB=-0.693147;MQSB=1;MQ0F=0;AC=2,0;AN=2;DP4=0,0,118,146;MQ=60	.	.	C	intergenic_region	MODIFIER	'SPH_031113_2070-SPH_031113_2071	'SPH_031113_2070-SPH_031113_2071	'intergenic_region	'SPH_031113_2070-SPH_031113_2071	.	'.	.	.	'.	'.	'.	.	.	.	.	=	2	264	264	264	Link	hom	'1/1	255, 255, 0, 255, 255, 255	0	0, 0, 118, 146	264	0	264	263	1	.	0	1	0.996212
SPH_031113	2418359	.	T	G	.	.	228	.	DP=160;VDB=1.06665e-05;SGB=-0.693147;MQSB=1;MQ0F=0;AC=2;AN=2;DP4=0,0,99,61;MQ=60	.	.	G	missense_variant	MODERATE	'SPH_031113_2090	'SPH_031113_2090	'transcript	'SPH_031113_2090	protein_coding	'1/1	c.214T>G	p.Cys72Gly	'214/234	'214/234	'72/77	.	.	.	.	=	2	160	160	160	Link	hom	'1/1	255, 255, 0	0	0, 0, 99, 61	160	0	160	160	.	.	0	1	1
SPH_031113	2418367	.	G	C	.	.	228	.	DP=42;VDB=4.36562e-10;SGB=-0.693146;MQSB=1;MQ0F=0;AC=2;AN=2;DP4=0,0,28,14;MQ=60	.	.	C	synonymous_variant	LOW	'SPH_031113_2090	'SPH_031113_2090	'transcript	'SPH_031113_2090	protein_coding	'1/1	c.222G>C	p.Ala74Ala	'222/234	'222/234	'74/77	.	.	.	.	=	2	42	42	42	Link	hom	'1/1	255, 126, 0	0	0, 0, 28, 14	42	0	42	42	.	.	0	1	1
SPH_031113	2418370	.	A	G	.	.	228	.	DP=38;VDB=8.54292e-14;SGB=-0.693143;MQSB=1;MQ0F=0;AC=2;AN=2;DP4=0,0,24,14;MQ=60	.	.	G	synonymous_variant	LOW	'SPH_031113_2090	'SPH_031113_2090	'transcript	'SPH_031113_2090	protein_coding	'1/1	c.225A>G	p.Arg75Arg	'225/234	'225/234	'75/77	.	.	.	.	=	2	38	38	38	Link	hom	'1/1	255, 114, 0	0	0, 0, 24, 14	38	0	38	38	.	.	0	1	1
SPH_031113	2427794	.	A	C	.	.	228	.	DP=199;VDB=0.710498;SGB=-0.693147;MQSB=1;MQ0F=0;AC=2;AN=2;DP4=0,0,115,82;MQ=60	.	.	C	synonymous_variant	LOW	'SPH_031113_2102	'SPH_031113_2102	'transcript	'SPH_031113_2102	protein_coding	'1/1	c.21A>C	p.Pro7Pro	'21/537	'21/537	'7/178	.	.	.	.	=	2	197	197	197	Link	hom	'1/1	255, 255, 0	0	0, 0, 115, 82	197	0	197	197	.	.	0	1	1
SPH_031113	2474266	.	TA	T	.	.	228	.	INDEL;IDV=280;IMF=0.979021;DP=286;VDB=0.941829;SGB=-0.693147;MQSB=1;MQ0F=0;AC=2;AN=2;DP4=0,0,154,125;MQ=60	.	.	T	intergenic_region	MODIFIER	'SPH_031113_2147-SPH_031113_2148	'SPH_031113_2147-SPH_031113_2148	'intergenic_region	'SPH_031113_2147-SPH_031113_2148	.	'.	.	.	'.	'.	'.	.	.	.	.	=	2	279	279	279	Link	hom	'1/1	255, 255, 0	0	0, 0, 154, 125	279	0	279	279	.	.	0	1	1
SPH_031113	2474378	.	GCC	GC	.	.	228	.	INDEL;IDV=277;IMF=0.975352;DP=284;VDB=0.474728;SGB=-0.693147;MQSB=0.199197;MQ0F=0;AC=2;AN=2;DP4=0,0,136,139;MQ=55	.	.	GC	intergenic_region	MODIFIER	'SPH_031113_2147-SPH_031113_2148	'SPH_031113_2147-SPH_031113_2148	'intergenic_region	'SPH_031113_2147-SPH_031113_2148	.	'.	.	.	'.	'.	'.	.	.	.	.	=	2	275	275	275	Link	hom	'1/1	255, 255, 0	0	0, 0, 136, 139	275	0	275	275	.	.	0	1	1
SPH_031113	2475042	.	CTT	CT	.	.	78	.	INDEL;IDV=2;IMF=0.00714286;DP=280;VDB=5.20327e-31;SGB=-0.693147;MQSB=1;MQ0F=0;AC=2;AN=2;DP4=0,0,31,20;MQ=60	.	.	CT	intergenic_region	MODIFIER	'SPH_031113_2147-SPH_031113_2148	'SPH_031113_2147-SPH_031113_2148	'intergenic_region	'SPH_031113_2147-SPH_031113_2148	.	'.	.	.	'.	'.	'.	.	.	.	.	=	2	51	51	51	Link	hom	'1/1	105, 154, 0	0	0, 0, 31, 20	51	0	51	51	.	.	0	1	1
SPH_031113	2475044	.	T	G	.	.	228	.	DP=262;VDB=5.20744e-05;SGB=-0.693147;RPB=0.19788;MQB=1;MQSB=1;BQB=0.261229;MQ0F=0;AC=2;AN=2;DP4=1,2,141,117;MQ=60	.	.	G	intergenic_region	MODIFIER	'SPH_031113_2147-SPH_031113_2148	'SPH_031113_2147-SPH_031113_2148	'intergenic_region	'SPH_031113_2147-SPH_031113_2148	.	'.	.	.	'.	'.	'.	.	.	.	.	=	2	261	261	261	Link	hom	'1/1	255, 255, 0	2	1, 2, 141, 117	261	3	258	258	.	.	0.0114943	0.988506	0.988506
SPH_031113	2475044	.	TGC	T	.	.	228	.	INDEL;IDV=260;IMF=0.992366;DP=262;VDB=4.76744e-05;SGB=-0.693147;MQSB=1;MQ0F=0;AC=2;AN=2;DP4=0,0,141,119;MQ=60	.	.	T	intergenic_region	MODIFIER	'SPH_031113_2147-SPH_031113_2148	'SPH_031113_2147-SPH_031113_2148	'intergenic_region	'SPH_031113_2147-SPH_031113_2148	.	'.	n.null_nulldelGC	.	'.	'.	'.	.	.	.	.	=	2	260	260	260	Link	hom	'1/1	255, 255, 0	0	0, 0, 141, 119	260	0	260	260	.	.	0	1	1
SPH_031113	2475046	.	C	G	.	.	107	.	DP=8;VDB=0.000481013;SGB=-0.616816;RPB=0;MQB=1;MQSB=1;BQB=0.583333;MQ0F=0;ICB=1;HOB=0.5;AC=1;AN=2;DP4=1,1,1,5;MQ=60	.	.	G	intergenic_region	MODIFIER	'SPH_031113_2147-SPH_031113_2148	'SPH_031113_2147-SPH_031113_2148	'intergenic_region	'SPH_031113_2147-SPH_031113_2148	.	'.	.	.	'.	'.	'.	.	.	.	.	=	1	8	8	8	Link	het	'0/1	141, 0, 43	3	1, 1, 1, 5	8	2	6	6	.	.	0.25	0.75	0.75
SPH_031113	2539954	.	C	G	.	.	228	.	DP=193;VDB=0.943526;SGB=-0.693147;MQSB=1;MQ0F=0;AC=2;AN=2;DP4=0,0,86,106;MQ=60	.	.	G	missense_variant	MODERATE	'SPH_031113_2206	'SPH_031113_2206	'transcript	'SPH_031113_2206	protein_coding	'1/1	c.366G>C	p.Leu122Phe	'366/639	'366/639	'122/212	.	.	.	.	=	2	192	192	192	Link	hom	'1/1	255, 255, 0	0	0, 0, 86, 106	192	0	192	192	.	.	0	1	1
SPH_031113	2541485	.	GAAA	GAA	.	.	228	.	INDEL;IDV=248;IMF=0.950192;DP=261;VDB=0.981308;SGB=-0.693147;MQSB=1;MQ0F=0;AC=2;AN=2;DP4=0,0,122,122;MQ=60	.	.	GAA	frameshift_variant	HIGH	'SPH_031113_2207	'SPH_031113_2207	'transcript	'SPH_031113_2207	protein_coding	'1/1	c.360delT	p.Arg120fs	'360/1413	'360/1413	'120/470	.	.	LOF=(SPH_031113_2207|SPH_031113_2207|1|1.00)	.	=	2	244	244	244	Link	hom	'1/1	255, 255, 0	0	0, 0, 122, 122	244	0	244	244	.	.	0	1	1
SPH_031113	2553243	.	C	CG	.	.	228	.	INDEL;IDV=308;IMF=0.968553;DP=318;VDB=0.487562;SGB=-0.693147;MQSB=1;MQ0F=0;AC=2;AN=2;DP4=0,0,163,140;MQ=60	.	.	CG	frameshift_variant	HIGH	'SPH_031113_2219	'SPH_031113_2219	'transcript	'SPH_031113_2219	protein_coding	'1/1	c.375_376insC	p.Ala126fs	'375/813	'375/813	'125/270	.	.	LOF=(SPH_031113_2219|SPH_031113_2219|1|1.00)	.	=	2	303	303	303	Link	hom	'1/1	255, 255, 0	0	0, 0, 163, 140	303	0	303	303	.	.	0	1	1
SPH_031113	2578766	.	AGG	AGGG	.	.	228	.	INDEL;IDV=222;IMF=0.95279;DP=233;VDB=0.0071115;SGB=-0.693147;MQSB=1;MQ0F=0;AC=2;AN=2;DP4=0,0,100,122;MQ=60	.	.	AGGG	frameshift_variant	HIGH	'SPH_031113_2242	'SPH_031113_2242	'transcript	'SPH_031113_2242	protein_coding	'1/1	c.236_237insC	p.Leu80fs	'236/1239	'236/1239	'79/412	.	.	LOF=(SPH_031113_2242|SPH_031113_2242|1|1.00)	.	=	2	222	222	222	Link	hom	'1/1	255, 255, 0	0	0, 0, 100, 122	222	0	222	222	.	.	0	1	1
SPH_031113	2578768	.	G	GT	.	.	37.8753	.	INDEL;IDV=1;IMF=0.00411523;DP=243;VDB=0.455409;SGB=-0.662043;MQSB=1;MQ0F=0;ICB=1;HOB=0.5;AC=1;AN=2;DP4=5,6,6,3;MQ=60	.	.	GT	frameshift_variant	HIGH	'SPH_031113_2242	'SPH_031113_2242	'transcript	'SPH_031113_2242	protein_coding	'1/1	c.236_237insA	p.Leu80fs	'236/1239	'236/1239	'79/412	.	.	LOF=(SPH_031113_2242|SPH_031113_2242|1|1.00)	.	=	1	20	20	20	Link	het	'0/1	71, 0, 182	4	5, 6, 6, 3	20	11	9	9	.	.	0.55	0.45	0.45
SPH_031113	2648557	.	T	A	.	.	228	.	DP=205;VDB=0.99976;SGB=-0.693147;MQSB=1;MQ0F=0;AC=2;AN=2;DP4=0,0,94,110;MQ=60	.	.	A	missense_variant	MODERATE	'SPH_031113_2303	'SPH_031113_2303	'transcript	'SPH_031113_2303	protein_coding	'1/1	c.336A>T	p.Leu112Phe	'336/1659	'336/1659	'112/552	.	.	.	.	=	2	204	204	204	Link	hom	'1/1	255, 255, 0	0	0, 0, 94, 110	204	0	204	204	.	.	0	1	1
SPH_031113	2654890	.	G	T	.	.	228	.	DP=238;VDB=0.0343579;SGB=-0.693147;RPB=1;MQB=1;MQSB=0.0031922;BQB=1;MQ0F=0;AC=2;AN=2;DP4=0,1,143,94;MQ=39	.	.	T	intergenic_region	MODIFIER	'SPH_031113_2309-SPH_031113_2310	'SPH_031113_2309-SPH_031113_2310	'intergenic_region	'SPH_031113_2309-SPH_031113_2310	.	'.	.	.	'.	'.	'.	.	.	.	.	=	2	238	238	238	Link	hom	'1/1	255, 255, 0	0	0, 1, 143, 94	238	1	237	237	.	.	0.00420168	0.995798	0.995798
SPH_031113	2654936	.	G	C	.	.	228	.	DP=249;VDB=0.833122;SGB=-0.693147;MQSB=0.00326101;MQ0F=0.00401606;AC=2;AN=2;DP4=0,0,161,88;MQ=38	.	.	C	intergenic_region	MODIFIER	'SPH_031113_2309-SPH_031113_2310	'SPH_031113_2309-SPH_031113_2310	'intergenic_region	'SPH_031113_2309-SPH_031113_2310	.	'.	.	.	'.	'.	'.	.	.	.	.	=	2	249	249	249	Link	hom	'1/1	255, 255, 0	0	0, 0, 161, 88	249	0	249	249	.	.	0	1	1
SPH_031113	2655006	.	G	C	.	.	228	.	DP=244;VDB=0.96596;SGB=-0.693147;MQSB=0.0052823;MQ0F=0;AC=2;AN=2;DP4=0,0,143,101;MQ=42	.	.	C	intergenic_region	MODIFIER	'SPH_031113_2309-SPH_031113_2310	'SPH_031113_2309-SPH_031113_2310	'intergenic_region	'SPH_031113_2309-SPH_031113_2310	.	'.	.	.	'.	'.	'.	.	.	.	.	=	2	244	244	244	Link	hom	'1/1	255, 255, 0	0	0, 0, 143, 101	244	0	244	244	.	.	0	1	1
SPH_031113	2824170	.	C	T	.	.	164	.	DP=233;VDB=0.863396;SGB=-0.693147;RPB=0.665232;MQB=0.017152;MQSB=0.00113719;BQB=0.779793;MQ0F=0.055794;ICB=1;HOB=0.5;AC=1;AN=2;DP4=111,6,2,113;MQ=37	.	.	T	synonymous_variant	LOW	'SPH_031113_2450	'SPH_031113_2450	'transcript	'SPH_031113_2450	protein_coding	'1/1	c.396C>T	p.Ala132Ala	'396/1281	'396/1281	'132/426	.	.	.	.	=	1	232	232	232	Link	het	'0/1	197, 0, 237	255	111, 6, 2, 113	232	117	115	115	.	.	0.50431	0.49569	0.49569
SPH_031113	2824659	.	C	T	G	.	111	.	DP=227;VDB=1.21308e-05;SGB=-0.693147;RPB=1.89566e-05;MQB=1.72103e-19;MQSB=2.16819e-17;BQB=0.791435;MQ0F=0.0176211;ICB=1;HOB=0.5;AC=1,0;AN=2;DP4=14,132,77,3;MQ=46	.	.	G	stop_gained	HIGH	'SPH_031113_2450	'SPH_031113_2450	'transcript	'SPH_031113_2450	protein_coding	'1/1	c.885C>G	p.Tyr295*	'885/1281	'885/1281	'295/426	.	.	.	.	=	1	226	226	226	Link	het	'0/1	144, 0, 255, 255, 255, 255	255	14, 132, 77, 3	226	146	80	79	1	.	0.646018	0.353982	0.349558
SPH_031113	2824659	.	C	T	G	.	111	.	DP=227;VDB=1.21308e-05;SGB=-0.693147;RPB=1.89566e-05;MQB=1.72103e-19;MQSB=2.16819e-17;BQB=0.791435;MQ0F=0.0176211;ICB=1;HOB=0.5;AC=1,0;AN=2;DP4=14,132,77,3;MQ=46	.	.	T	synonymous_variant	LOW	'SPH_031113_2450	'SPH_031113_2450	'transcript	'SPH_031113_2450	protein_coding	'1/1	c.885C>T	p.Tyr295Tyr	'885/1281	'885/1281	'295/426	.	.	.	.	=	1	226	226	226	Link	het	'0/1	144, 0, 255, 255, 255, 255	255	14, 132, 77, 3	226	146	80	79	1	.	0.646018	0.353982	0.349558
SPH_031113	2824729	.	A	C	.	.	154	.	DP=251;VDB=0.577526;SGB=-0.693147;RPB=0.543582;MQB=1.65654e-18;MQSB=4.95857e-21;BQB=0.958741;MQ0F=0.00398406;ICB=1;HOB=0.5;AC=1;AN=2;DP4=139,3,0,109;MQ=43	.	.	C	missense_variant	MODERATE	'SPH_031113_2450	'SPH_031113_2450	'transcript	'SPH_031113_2450	protein_coding	'1/1	c.955A>C	p.Met319Leu	'955/1281	'955/1281	'319/426	.	.	.	.	=	1	251	251	251	Link	het	'0/1	187, 0, 255	255	139, 3, 0, 109	251	142	109	109	.	.	0.565737	0.434263	0.434263
SPH_031113	2827357	.	C	T	.	.	222	.	DP=205;VDB=0.979587;SGB=-0.693147;RPB=0.696422;MQB=0.00973194;MQSB=0.000105095;BQB=0.877132;MQ0F=0.0682927;ICB=1;HOB=0.5;AC=1;AN=2;DP4=0,108,90,6;MQ=37	.	.	T	synonymous_variant	LOW	'SPH_031113_2453	'SPH_031113_2453	'transcript	'SPH_031113_2453	protein_coding	'1/1	c.396C>T	p.Ala132Ala	'396/1281	'396/1281	'132/426	.	.	.	.	=	1	204	204	204	Link	het	'0/1	255, 0, 185	255	0, 108, 90, 6	204	108	96	96	.	.	0.529412	0.470588	0.470588
SPH_031113	2827846	.	T	C	.	.	15.1407	.	DP=184;VDB=0.00344601;SGB=-0.693147;RPB=1.35564e-05;MQB=6.99089e-17;MQSB=1.81226e-15;BQB=0.996026;MQ0F=0.0108696;ICB=1;HOB=0.5;AC=1;AN=2;DP4=7,128,49,0;MQ=48	.	.	C	synonymous_variant	LOW	'SPH_031113_2453	'SPH_031113_2453	'transcript	'SPH_031113_2453	protein_coding	'1/1	c.885T>C	p.Tyr295Tyr	'885/1281	'885/1281	'295/426	.	.	.	.	=	1	184	184	184	Link	het	'0/1	49, 0, 255	255	7, 128, 49, 0	184	135	49	49	.	.	0.733696	0.266304	0.266304
SPH_031113	2827916	.	C	A	G	.	174	.	DP=213;VDB=0.935239;SGB=-0.693147;RPB=0.744656;MQB=1.13287e-19;MQSB=1.13287e-19;BQB=0.495045;MQ0F=0;ICB=1;HOB=0.5;AC=1,0;AN=2;DP4=99,0,0,114;MQ=43	.	.	A	missense_variant	MODERATE	'SPH_031113_2453	'SPH_031113_2453	'transcript	'SPH_031113_2453	protein_coding	'1/1	c.955C>A	p.Leu319Met	'955/1281	'955/1281	'319/426	.	.	.	.	=	1	213	213	213	Link	het	'0/1	207, 0, 193, 255, 255, 255	255	99, 0, 0, 114	213	99	114	112	2	.	0.464789	0.535211	0.525822
SPH_031113	2827916	.	C	A	G	.	174	.	DP=213;VDB=0.935239;SGB=-0.693147;RPB=0.744656;MQB=1.13287e-19;MQSB=1.13287e-19;BQB=0.495045;MQ0F=0;ICB=1;HOB=0.5;AC=1,0;AN=2;DP4=99,0,0,114;MQ=43	.	.	G	missense_variant	MODERATE	'SPH_031113_2453	'SPH_031113_2453	'transcript	'SPH_031113_2453	protein_coding	'1/1	c.955C>G	p.Leu319Val	'955/1281	'955/1281	'319/426	.	.	.	.	=	1	213	213	213	Link	het	'0/1	207, 0, 193, 255, 255, 255	255	99, 0, 0, 114	213	99	114	112	2	.	0.464789	0.535211	0.525822
SPH_031113	2843212	.	GCC	GCCC	.	.	228	.	INDEL;IDV=197;IMF=0.965686;DP=204;VDB=0.126523;SGB=-0.693147;MQSB=1;MQ0F=0;AC=2;AN=2;DP4=0,0,94,102;MQ=60	.	.	GCCC	frameshift_variant	HIGH	'SPH_031113_2468	'SPH_031113_2468	'transcript	'SPH_031113_2468	protein_coding	'1/1	c.270dupC	p.Trp91fs	'271/303	'271/303	'91/100	.	.	LOF=(SPH_031113_2468|SPH_031113_2468|1|1.00),(SPH_031113_2469|SPH_031113_2469|1|1.00)	.	=	2	196	196	196	Link	hom	'1/1	255, 255, 0	0	0, 0, 94, 102	196	0	196	196	.	.	0	1	1
SPH_031113	2843212	.	GCC	GCCC	.	.	228	.	INDEL;IDV=197;IMF=0.965686;DP=204;VDB=0.126523;SGB=-0.693147;MQSB=1;MQ0F=0;AC=2;AN=2;DP4=0,0,94,102;MQ=60	.	.	GCCC	frameshift_variant	HIGH	'SPH_031113_2469	'SPH_031113_2469	'transcript	'SPH_031113_2469	protein_coding	'1/1	c.112dupC	p.Leu38fs	'113/921	'113/921	'38/306	.	.	LOF=(SPH_031113_2468|SPH_031113_2468|1|1.00),(SPH_031113_2469|SPH_031113_2469|1|1.00)	.	=	2	196	196	196	Link	hom	'1/1	255, 255, 0	0	0, 0, 94, 102	196	0	196	196	.	.	0	1	1
SPH_031113	2911767	.	C	G	.	.	228	.	DP=258;VDB=0.95061;SGB=-0.693147;MQSB=1;MQ0F=0;AC=2;AN=2;DP4=0,0,99,158;MQ=60	.	.	G	missense_variant	MODERATE	'SPH_031113_2534	'SPH_031113_2534	'transcript	'SPH_031113_2534	protein_coding	'1/1	c.1079G>C	p.Gly360Ala	'1079/1341	'1079/1341	'360/446	.	.	.	.	=	2	257	257	257	Link	hom	'1/1	255, 255, 0	0	0, 0, 99, 158	257	0	257	257	.	.	0	1	1
SPH_031113	2956339	.	GT	G	.	.	228	.	INDEL;IDV=232;IMF=0.978903;DP=237;VDB=0.000381478;SGB=-0.693147;MQSB=0.04867;MQ0F=0;AC=2;AN=2;DP4=0,0,96,78;MQ=35	.	.	G	intergenic_region	MODIFIER	'SPH_031113_2572-SPH_031113_2573	'SPH_031113_2572-SPH_031113_2573	'intergenic_region	'SPH_031113_2572-SPH_031113_2573	.	'.	.	.	'.	'.	'.	.	.	.	.	=	2	174	174	174	Link	hom	'1/1	255, 255, 0	0	0, 0, 96, 78	174	0	174	174	.	.	0	1	1
SPH_031113	2956340	.	T	G	.	.	134	.	DP=6;VDB=0.000411984;SGB=-0.616816;MQSB=1;MQ0F=0;AC=2;AN=2;DP4=0,0,1,5;MQ=40	.	.	G	intergenic_region	MODIFIER	'SPH_031113_2572-SPH_031113_2573	'SPH_031113_2572-SPH_031113_2573	'intergenic_region	'SPH_031113_2572-SPH_031113_2573	.	'.	.	.	'.	'.	'.	.	.	.	.	=	2	6	6	6	Link	hom	'1/1	161, 18, 0	0	0, 0, 1, 5	6	0	6	6	.	.	0	1	1
SPH_031113	2956373	.	GCC	GC	.	.	228	.	INDEL;IDV=188;IMF=0.862385;DP=218;VDB=7.97566e-08;SGB=-0.693147;MQSB=0.742391;MQ0F=0.00917431;AC=2;AN=2;DP4=0,0,92,89;MQ=32	.	.	GC	intergenic_region	MODIFIER	'SPH_031113_2572-SPH_031113_2573	'SPH_031113_2572-SPH_031113_2573	'intergenic_region	'SPH_031113_2572-SPH_031113_2573	.	'.	.	.	'.	'.	'.	.	.	.	.	=	2	181	181	181	Link	hom	'1/1	255, 255, 0	0	0, 0, 92, 89	181	0	181	181	.	.	0	1	1
SPH_031113	2956377	.	C	G	.	.	228	.	DP=193;VDB=3.8911e-06;SGB=-0.693147;MQSB=0.719193;MQ0F=0.0103627;AC=2;AN=2;DP4=0,0,98,95;MQ=32	.	.	G	intergenic_region	MODIFIER	'SPH_031113_2572-SPH_031113_2573	'SPH_031113_2572-SPH_031113_2573	'intergenic_region	'SPH_031113_2572-SPH_031113_2573	.	'.	.	.	'.	'.	'.	.	.	.	.	=	2	193	193	193	Link	hom	'1/1	255, 255, 0	0	0, 0, 98, 95	193	0	193	193	.	.	0	1	1
SPH_031113	2956667	.	TGG	TG	.	.	228	.	INDEL;IDV=296;IMF=0.96732;DP=306;VDB=0.193974;SGB=-0.693147;MQSB=0.0493007;MQ0F=0;AC=2;AN=2;DP4=0,0,154,142;MQ=56	.	.	TG	intergenic_region	MODIFIER	'SPH_031113_2572-SPH_031113_2573	'SPH_031113_2572-SPH_031113_2573	'intergenic_region	'SPH_031113_2572-SPH_031113_2573	.	'.	.	.	'.	'.	'.	.	.	.	.	=	2	296	296	296	Link	hom	'1/1	255, 255, 0	0	0, 0, 154, 142	296	0	296	296	.	.	0	1	1
SPH_031113	2956708	.	G	A	.	.	228	.	DP=301;VDB=0.994942;SGB=-0.693147;MQSB=0.734797;MQ0F=0;AC=2;AN=2;DP4=0,0,179,122;MQ=58	.	.	A	intergenic_region	MODIFIER	'SPH_031113_2572-SPH_031113_2573	'SPH_031113_2572-SPH_031113_2573	'intergenic_region	'SPH_031113_2572-SPH_031113_2573	.	'.	.	.	'.	'.	'.	.	.	.	.	=	2	301	301	301	Link	hom	'1/1	255, 255, 0	0	0, 0, 179, 122	301	0	301	301	.	.	0	1	1
SPH_031113	2956742	.	C	T	.	.	228	.	DP=276;VDB=0.75566;SGB=-0.693147;RPB=1;MQB=1;MQSB=0.788016;BQB=1;MQ0F=0;AC=2;AN=2;DP4=0,1,179,96;MQ=51	.	.	T	intergenic_region	MODIFIER	'SPH_031113_2572-SPH_031113_2573	'SPH_031113_2572-SPH_031113_2573	'intergenic_region	'SPH_031113_2572-SPH_031113_2573	.	'.	.	.	'.	'.	'.	.	.	.	.	=	2	276	276	276	Link	hom	'1/1	255, 255, 0	0	0, 1, 179, 96	276	1	275	275	.	.	0.00362319	0.996377	0.996377
SPH_031113	2956805	.	C	T	.	.	228	.	DP=195;VDB=0.518328;SGB=-0.693147;MQSB=0.00213667;MQ0F=0.0358974;AC=2;AN=2;DP4=0,0,136,59;MQ=37	.	.	T	intergenic_region	MODIFIER	'SPH_031113_2572-SPH_031113_2573	'SPH_031113_2572-SPH_031113_2573	'intergenic_region	'SPH_031113_2572-SPH_031113_2573	.	'.	.	.	'.	'.	'.	.	.	.	.	=	2	195	195	195	Link	hom	'1/1	255, 255, 0	0	0, 0, 136, 59	195	0	195	195	.	.	0	1	1
SPH_031113	2956852	.	C	T	.	.	228	.	DP=181;VDB=0.337866;SGB=-0.693147;MQSB=1.04974e-09;MQ0F=0.0276243;AC=2;AN=2;DP4=0,0,109,72;MQ=36	.	.	T	intergenic_region	MODIFIER	'SPH_031113_2572-SPH_031113_2573	'SPH_031113_2572-SPH_031113_2573	'intergenic_region	'SPH_031113_2572-SPH_031113_2573	.	'.	.	.	'.	'.	'.	.	.	.	.	=	2	181	181	181	Link	hom	'1/1	255, 255, 0	0	0, 0, 109, 72	181	0	181	181	.	.	0	1	1
SPH_031113	2975198	.	C	A	.	.	228	.	DP=259;VDB=0.999343;SGB=-0.693147;MQSB=0.258906;MQ0F=0;AC=2;AN=2;DP4=0,0,167,92;MQ=43	.	.	A	synonymous_variant	LOW	'SPH_031113_2594	'SPH_031113_2594	'transcript	'SPH_031113_2594	protein_coding	'1/1	c.51G>T	p.Val17Val	'51/81	'51/81	'17/26	.	.	.	.	=	2	259	259	259	Link	hom	'1/1	255, 255, 0	0	0, 0, 167, 92	259	0	259	259	.	.	0	1	1
SPH_031113	2975218	.	TGG	TGGG	.	.	228	.	INDEL;IDV=239;IMF=0.933594;DP=256;VDB=0.434153;SGB=-0.693147;MQSB=0.974194;MQ0F=0;AC=2;AN=2;DP4=0,0,165,73;MQ=44	.	.	TGGG	frameshift_variant	HIGH	'SPH_031113_2594	'SPH_031113_2594	'transcript	'SPH_031113_2594	protein_coding	'1/1	c.28_29insC	p.Thr11fs	'28/81	'28/81	'10/26	.	.	LOF=(SPH_031113_2594|SPH_031113_2594|1|1.00)	.	=	2	238	238	238	Link	hom	'1/1	255, 255, 0	0	0, 0, 165, 73	238	0	238	238	.	.	0	1	1
SPH_031113	2975220	.	G	GT	.	.	30.2116	.	INDEL;IDV=1;IMF=0.00395257;DP=253;VDB=0.017019;SGB=-0.636426;MQSB=0.50373;MQ0F=0;ICB=1;HOB=0.5;AC=1;AN=2;DP4=3,3,5,2;MQ=51	.	.	GT	frameshift_variant	HIGH	'SPH_031113_2594	'SPH_031113_2594	'transcript	'SPH_031113_2594	protein_coding	'1/1	c.28_29insA	p.Ala10fs	'28/81	'28/81	'10/26	.	.	LOF=(SPH_031113_2594|SPH_031113_2594|1|1.00)	.	=	1	13	13	13	Link	het	'0/1	63, 0, 122	2	3, 3, 5, 2	13	6	7	7	.	.	0.461538	0.538462	0.538462
SPH_031113	2975435	.	CCG	C	.	.	25.3717	.	INDEL;IDV=1;IMF=0.00330033;DP=303;VDB=0.964647;SGB=-0.453602;MQSB=1;MQ0F=0;ICB=1;HOB=0.5;AC=1;AN=2;DP4=2,0,1,1;MQ=50	.	.	C	intergenic_region	MODIFIER	'SPH_031113_2594-SPH_031113_2595	'SPH_031113_2594-SPH_031113_2595	'intergenic_region	'SPH_031113_2594-SPH_031113_2595	.	'.	n.null_nulldelCG	.	'.	'.	'.	.	.	.	.	=	1	4	4	4	Link	het	'0/1	58, 0, 41	0	2, 0, 1, 1	4	2	2	2	.	.	0.5	0.5	0.5
SPH_031113	2975436	.	CG	C	.	.	228	.	INDEL;IDV=295;IMF=0.967213;DP=304;VDB=0.00285064;SGB=-0.693147;MQSB=0.10205;MQ0F=0;AC=2;AN=2;DP4=0,0,118,177;MQ=52	.	.	C	intergenic_region	MODIFIER	'SPH_031113_2594-SPH_031113_2595	'SPH_031113_2594-SPH_031113_2595	'intergenic_region	'SPH_031113_2594-SPH_031113_2595	.	'.	.	.	'.	'.	'.	.	.	.	.	=	2	295	295	295	Link	hom	'1/1	255, 255, 0	0	0, 0, 118, 177	295	0	295	295	.	.	0	1	1
SPH_031113	2976691	.	CAAA	CAA	.	.	228	.	INDEL;IDV=206;IMF=0.971698;DP=211;VDB=0.224993;SGB=-0.693147;MQSB=1;MQ0F=0;AC=2;AN=2;DP4=0,0,116,90;MQ=60	.	.	CAA	intergenic_region	MODIFIER	'SPH_031113_2594-SPH_031113_2595	'SPH_031113_2594-SPH_031113_2595	'intergenic_region	'SPH_031113_2594-SPH_031113_2595	.	'.	.	.	'.	'.	'.	.	.	.	.	=	2	206	206	206	Link	hom	'1/1	255, 255, 0	0	0, 0, 116, 90	206	0	206	206	.	.	0	1	1
SPH_031113	3022516	.	T	A	C	.	228	.	DP=247;VDB=0.50509;SGB=-0.693147;MQSB=1;MQ0F=0;AC=2,0;AN=2;DP4=0,0,143,104;MQ=60	.	.	A	missense_variant	MODERATE	'SPH_031113_2634	'SPH_031113_2634	'transcript	'SPH_031113_2634	protein_coding	'1/1	c.3856T>A	p.Tyr1286Asn	'3856/4134	'3856/4134	'1286/1377	.	.	.	.	=	2	247	247	247	Link	hom	'1/1	255, 255, 0, 255, 255, 255	0	0, 0, 143, 104	247	0	247	246	1	.	0	1	0.995951
SPH_031113	3022516	.	T	A	C	.	228	.	DP=247;VDB=0.50509;SGB=-0.693147;MQSB=1;MQ0F=0;AC=2,0;AN=2;DP4=0,0,143,104;MQ=60	.	.	C	missense_variant	MODERATE	'SPH_031113_2634	'SPH_031113_2634	'transcript	'SPH_031113_2634	protein_coding	'1/1	c.3856T>C	p.Tyr1286His	'3856/4134	'3856/4134	'1286/1377	.	.	.	.	=	2	247	247	247	Link	hom	'1/1	255, 255, 0, 255, 255, 255	0	0, 0, 143, 104	247	0	247	246	1	.	0	1	0.995951
SPH_031113	3035508	.	T	G	.	.	228	.	DP=199;VDB=0.977608;SGB=-0.693147;RPB=1;MQB=1;MQSB=1;BQB=1;MQ0F=0;AC=2;AN=2;DP4=0,1,84,114;MQ=60	.	.	G	missense_variant	MODERATE	'SPH_031113_2647	'SPH_031113_2647	'transcript	'SPH_031113_2647	protein_coding	'1/1	c.464T>G	p.Val155Gly	'464/786	'464/786	'155/261	.	.	.	.	=	2	199	199	199	Link	hom	'1/1	255, 255, 0	0	0, 1, 84, 114	199	1	198	198	.	.	0.00502513	0.994975	0.994975
SPH_031113	3131929	.	TCC	TCCC	.	.	228	.	INDEL;IDV=221;IMF=0.928571;DP=238;VDB=0.355954;SGB=-0.693147;MQSB=1;MQ0F=0;AC=2;AN=2;DP4=0,0,121,100;MQ=60	.	.	TCCC	frameshift_variant	HIGH	'SPH_031113_2733	'SPH_031113_2733	'transcript	'SPH_031113_2733	protein_coding	'1/1	c.2084dupC	p.Asp696fs	'2085/2463	'2085/2463	'695/820	.	.	LOF=(SPH_031113_2733|SPH_031113_2733|1|1.00)	.	=	2	221	221	221	Link	hom	'1/1	255, 255, 0	0	0, 0, 121, 100	221	0	221	221	.	.	0	1	1
SPH_031113	3164610	.	C	G	.	.	194	.	DP=68;VDB=3.92565e-26;SGB=-0.693147;MQ0F=0;AC=2;AN=2;DP4=0,0,0,68;MQ=55	.	.	G	synonymous_variant	LOW	'SPH_031113_2762	'SPH_031113_2762	'transcript	'SPH_031113_2762	protein_coding	'1/1	c.534C>G	p.Thr178Thr	'534/1191	'534/1191	'178/396	.	.	.	.	=	2	68	68	68	Link	hom	'1/1	221, 205, 0	0	0, 0, 0, 68	68	0	68	68	.	.	0	1	1
SPH_031113	3164613	.	C	T	.	.	193	.	DP=66;VDB=3.431e-29;SGB=-0.693147;MQ0F=0;AC=2;AN=2;DP4=0,0,0,66;MQ=55	.	.	T	synonymous_variant	LOW	'SPH_031113_2762	'SPH_031113_2762	'transcript	'SPH_031113_2762	protein_coding	'1/1	c.537C>T	p.Ile179Ile	'537/1191	'537/1191	'179/396	.	.	.	.	=	2	66	66	66	Link	hom	'1/1	220, 199, 0	0	0, 0, 0, 66	66	0	66	66	.	.	0	1	1
SPH_031113	3164615	.	G	C	.	.	190	.	DP=66;VDB=1.2824e-29;SGB=-0.693147;MQ0F=0;AC=2;AN=2;DP4=0,0,0,66;MQ=55	.	.	C	missense_variant	MODERATE	'SPH_031113_2762	'SPH_031113_2762	'transcript	'SPH_031113_2762	protein_coding	'1/1	c.539G>C	p.Gly180Ala	'539/1191	'539/1191	'180/396	.	.	.	.	=	2	66	66	66	Link	hom	'1/1	217, 199, 0	0	0, 0, 0, 66	66	0	66	66	.	.	0	1	1
SPH_031113	3164628	.	C	T	.	.	184	.	DP=54;VDB=2.48871e-42;SGB=-0.693147;MQ0F=0;AC=2;AN=2;DP4=0,0,0,54;MQ=54	.	.	T	synonymous_variant	LOW	'SPH_031113_2762	'SPH_031113_2762	'transcript	'SPH_031113_2762	protein_coding	'1/1	c.552C>T	p.Asn184Asn	'552/1191	'552/1191	'184/396	.	.	.	.	=	2	54	54	54	Link	hom	'1/1	211, 163, 0	0	0, 0, 0, 54	54	0	54	54	.	.	0	1	1
SPH_031113	3164634	.	T	C	.	.	29.3397	.	DP=2;VDB=0.06;SGB=-0.453602;MQ0F=0;AC=2;AN=2;DP4=0,0,0,2;MQ=60	.	.	C	synonymous_variant	LOW	'SPH_031113_2762	'SPH_031113_2762	'transcript	'SPH_031113_2762	protein_coding	'1/1	c.558T>C	p.Arg186Arg	'558/1191	'558/1191	'186/396	.	.	.	.	=	2	2	2	2	Link	hom	'1/1	57, 6, 0	0	0, 0, 0, 2	2	0	2	2	.	.	0	1	1
SPH_031113	3166029	.	T	C	.	.	55	.	DP=3;VDB=0.0249187;SGB=-0.511536;MQ0F=0;AC=2;AN=2;DP4=0,0,3,0;MQ=60	.	.	C	synonymous_variant	LOW	'SPH_031113_2763	'SPH_031113_2763	'transcript	'SPH_031113_2763	protein_coding	'1/1	c.381T>C	p.Ser127Ser	'381/1014	'381/1014	'127/337	.	.	.	.	=	2	3	3	3	Link	hom	'1/1	83, 9, 0	0	0, 0, 3, 0	3	0	3	3	.	.	0	1	1
SPH_031113	3272079	.	TG	TGG	.	.	228	.	INDEL;IDV=219;IMF=0.960526;DP=228;VDB=0.0812506;SGB=-0.693147;MQSB=1;MQ0F=0;AC=2;AN=2;DP4=0,0,125,92;MQ=60	.	.	TGG	intergenic_region	MODIFIER	'SPH_031113_2851-SPH_031113_2852	'SPH_031113_2851-SPH_031113_2852	'intergenic_region	'SPH_031113_2851-SPH_031113_2852	.	'.	n.null_nullinsG	.	'.	'.	'.	.	.	.	.	=	2	217	217	217	Link	hom	'1/1	255, 255, 0	0	0, 0, 125, 92	217	0	217	217	.	.	0	1	1
SPH_031113	3272080	.	G	GT	.	.	53	.	INDEL;IDV=1;IMF=0.00423729;DP=236;VDB=0.444551;SGB=-0.662043;MQSB=1;MQ0F=0;ICB=1;HOB=0.5;AC=1;AN=2;DP4=7,1,3,6;MQ=60	.	.	GT	intergenic_region	MODIFIER	'SPH_031113_2851-SPH_031113_2852	'SPH_031113_2851-SPH_031113_2852	'intergenic_region	'SPH_031113_2851-SPH_031113_2852	.	'.	n.null_nullinsT	.	'.	'.	'.	.	.	.	.	=	1	17	17	17	Link	het	'0/1	86, 0, 131	13	7, 1, 3, 6	17	8	9	9	.	.	0.470588	0.529412	0.529412
SPH_031113	3272711	.	C	T	.	.	228	.	DP=264;VDB=0.972563;SGB=-0.693147;MQSB=1;MQ0F=0;AC=2;AN=2;DP4=0,0,127,135;MQ=60	.	.	T	synonymous_variant	LOW	'SPH_031113_2852	'SPH_031113_2852	'transcript	'SPH_031113_2852	protein_coding	'1/1	c.243C>T	p.Asp81Asp	'243/1194	'243/1194	'81/397	.	.	.	.	=	2	262	262	262	Link	hom	'1/1	255, 255, 0	0	0, 0, 127, 135	262	0	262	262	.	.	0	1	1
SPH_031113	3306718	.	C	G	.	.	228	.	DP=268;VDB=0.0702582;SGB=-0.693147;MQSB=0.393168;MQ0F=0;AC=2;AN=2;DP4=0,0,135,132;MQ=56	.	.	G	intergenic_region	MODIFIER	'SPH_031113_2889-SPH_031113_2890	'SPH_031113_2889-SPH_031113_2890	'intergenic_region	'SPH_031113_2889-SPH_031113_2890	.	'.	.	.	'.	'.	'.	.	.	.	.	=	2	267	267	267	Link	hom	'1/1	255, 255, 0	0	0, 0, 135, 132	267	0	267	267	.	.	0	1	1
SPH_031113	3306810	.	A	C	.	.	228	.	DP=204;VDB=0.175993;SGB=-0.693147;MQSB=6.93741e-10;MQ0F=0.0196078;AC=2;AN=2;DP4=0,0,120,84;MQ=35	.	.	C	intergenic_region	MODIFIER	'SPH_031113_2889-SPH_031113_2890	'SPH_031113_2889-SPH_031113_2890	'intergenic_region	'SPH_031113_2889-SPH_031113_2890	.	'.	.	.	'.	'.	'.	.	.	.	.	=	2	204	204	204	Link	hom	'1/1	255, 255, 0	0	0, 0, 120, 84	204	0	204	204	.	.	0	1	1
SPH_031113	3306870	.	C	G	T	.	228	.	DP=244;VDB=0.796394;SGB=-0.693147;MQSB=0.500138;MQ0F=0;AC=2,0;AN=2;DP4=0,0,107,137;MQ=42	.	.	G	intergenic_region	MODIFIER	'SPH_031113_2889-SPH_031113_2890	'SPH_031113_2889-SPH_031113_2890	'intergenic_region	'SPH_031113_2889-SPH_031113_2890	.	'.	.	.	'.	'.	'.	.	.	.	.	=	2	244	244	244	Link	hom	'1/1	255, 255, 0, 255, 255, 255	0	0, 0, 107, 137	244	0	244	243	1	.	0	1	0.995902
SPH_031113	3306870	.	C	G	T	.	228	.	DP=244;VDB=0.796394;SGB=-0.693147;MQSB=0.500138;MQ0F=0;AC=2,0;AN=2;DP4=0,0,107,137;MQ=42	.	.	T	intergenic_region	MODIFIER	'SPH_031113_2889-SPH_031113_2890	'SPH_031113_2889-SPH_031113_2890	'intergenic_region	'SPH_031113_2889-SPH_031113_2890	.	'.	.	.	'.	'.	'.	.	.	.	.	=	2	244	244	244	Link	hom	'1/1	255, 255, 0, 255, 255, 255	0	0, 0, 107, 137	244	0	244	243	1	.	0	1	0.995902
SPH_031113	3531454	.	C	G	.	.	228	.	DP=293;VDB=0.933488;SGB=-0.693147;RPB=1;MQB=1;MQSB=1;BQB=1;MQ0F=0;AC=2;AN=2;DP4=1,0,140,152;MQ=60	.	.	G	missense_variant	MODERATE	'SPH_031113_3059	'SPH_031113_3059	'transcript	'SPH_031113_3059	protein_coding	'1/1	c.58C>G	p.Pro20Ala	'58/261	'58/261	'20/86	.	.	.	.	=	2	293	293	293	Link	hom	'1/1	255, 255, 0	0	1, 0, 140, 152	293	1	292	292	.	.	0.00341297	0.996587	0.996587
SPH_031113	3547697	.	T	G	C	.	228	.	DP=219;VDB=0.719187;SGB=-0.693147;MQSB=1;MQ0F=0;AC=2,0;AN=2;DP4=0,0,108,111;MQ=60	.	.	G	synonymous_variant	LOW	'SPH_031113_3073	'SPH_031113_3073	'transcript	'SPH_031113_3073	protein_coding	'1/1	c.297T>G	p.Gly99Gly	'297/990	'297/990	'99/329	.	.	.	.	=	2	219	219	219	Link	hom	'1/1	255, 255, 0, 255, 255, 255	0	0, 0, 108, 111	219	0	219	218	1	.	0	1	0.995434
SPH_031113	3547697	.	T	G	C	.	228	.	DP=219;VDB=0.719187;SGB=-0.693147;MQSB=1;MQ0F=0;AC=2,0;AN=2;DP4=0,0,108,111;MQ=60	.	.	C	synonymous_variant	LOW	'SPH_031113_3073	'SPH_031113_3073	'transcript	'SPH_031113_3073	protein_coding	'1/1	c.297T>C	p.Gly99Gly	'297/990	'297/990	'99/329	.	.	.	.	=	2	219	219	219	Link	hom	'1/1	255, 255, 0, 255, 255, 255	0	0, 0, 108, 111	219	0	219	218	1	.	0	1	0.995434
SPH_031113	3583384	.	TC	TCC	.	.	228	.	INDEL;IDV=195;IMF=0.970149;DP=201;VDB=0.126255;SGB=-0.693147;MQSB=1;MQ0F=0;AC=2;AN=2;DP4=0,0,82,112;MQ=60	.	.	TCC	frameshift_variant	HIGH	'SPH_031113_3103	'SPH_031113_3103	'transcript	'SPH_031113_3103	protein_coding	'1/1	c.1011dupC	p.Ser339fs	'1012/1272	'1012/1272	'338/423	.	.	LOF=(SPH_031113_3103|SPH_031113_3103|1|1.00)	.	=	2	194	194	194	Link	hom	'1/1	255, 255, 0	0	0, 0, 82, 112	194	0	194	194	.	.	0	1	1
SPH_031113	3643840	.	CGGG	CGG	.	.	228	.	INDEL;IDV=201;IMF=0.975728;DP=206;VDB=0.0417305;SGB=-0.693147;MQSB=1;MQ0F=0;AC=2;AN=2;DP4=0,0,89,110;MQ=60	.	.	CGG	intergenic_region	MODIFIER	'SPH_031113_3161-SPH_031113_3162	'SPH_031113_3161-SPH_031113_3162	'intergenic_region	'SPH_031113_3161-SPH_031113_3162	.	'.	.	.	'.	'.	'.	.	.	.	.	=	2	199	199	199	Link	hom	'1/1	255, 255, 0	0	0, 0, 89, 110	199	0	199	199	.	.	0	1	1
SPH_031113	3647401	.	C	A	.	.	228	.	DP=209;VDB=0.994395;SGB=-0.693147;MQSB=1;MQ0F=0;AC=2;AN=2;DP4=0,0,128,80;MQ=60	.	.	A	synonymous_variant	LOW	'SPH_031113_3165	'SPH_031113_3165	'transcript	'SPH_031113_3165	protein_coding	'1/1	c.672C>A	p.Ala224Ala	'672/1230	'672/1230	'224/409	.	.	.	.	=	2	208	208	208	Link	hom	'1/1	255, 255, 0	0	0, 0, 128, 80	208	0	208	208	.	.	0	1	1
SPH_031113	3713583	.	C	G	.	.	228	.	DP=194;VDB=0.903932;SGB=-0.693147;MQSB=1;MQ0F=0;AC=2;AN=2;DP4=0,0,84,110;MQ=60	.	.	G	missense_variant	MODERATE	'SPH_031113_3228	'SPH_031113_3228	'transcript	'SPH_031113_3228	protein_coding	'1/1	c.280C>G	p.Pro94Ala	'280/1371	'280/1371	'94/456	.	.	.	.	=	2	194	194	194	Link	hom	'1/1	255, 255, 0	0	0, 0, 84, 110	194	0	194	194	.	.	0	1	1
SPH_031113	3781791	.	AC	ACC	.	.	184	.	INDEL;IDV=135;IMF=0.789474;DP=171;VDB=5.39569e-05;SGB=-0.651104;MQSB=0.900802;MQ0F=0;AC=2;AN=2;DP4=0,0,5,3;MQ=60	.	.	ACC	frameshift_variant	HIGH	'SPH_031113_3277	'SPH_031113_3277	'transcript	'SPH_031113_3277	protein_coding	'1/1	c.171_172insG	p.Val58fs	'171/939	'171/939	'57/312	.	.	LOF=(SPH_031113_3277|SPH_031113_3277|1|1.00)	.	=	2	8	8	8	Link	hom	'1/1	211, 24, 0	0	0, 0, 5, 3	8	0	8	8	.	.	0	1	1
SPH_031113	3781800	.	GA	GAA	.	.	210	.	INDEL;IDV=141;IMF=1;DP=141;VDB=1.97212e-05;SGB=-0.651104;MQSB=0.900802;MQ0F=0;AC=2;AN=2;DP4=0,0,3,5;MQ=60	.	.	GAA	frameshift_variant	HIGH	'SPH_031113_3277	'SPH_031113_3277	'transcript	'SPH_031113_3277	protein_coding	'1/1	c.162_163insT	p.Ser55fs	'162/939	'162/939	'54/312	.	.	LOF=(SPH_031113_3277|SPH_031113_3277|1|1.00)	.	=	2	8	8	8	Link	hom	'1/1	237, 24, 0	0	0, 0, 3, 5	8	0	8	8	.	.	0	1	1
SPH_031113	3781980	.	T	A	.	.	228	.	DP=183;VDB=0.346086;SGB=-0.693147;MQSB=1;MQ0F=0;AC=2;AN=2;DP4=0,0,85,97;MQ=60	.	.	A	stop_lost&splice_region_variant	HIGH	'SPH_031113_3278	'SPH_031113_3278	'transcript	'SPH_031113_3278	protein_coding	'1/1	c.578A>T	p.Ter193Leuext*?	'578/579	'578/579	'193/192	.	.	.	.	=	2	182	182	182	Link	hom	'1/1	255, 255, 0	0	0, 0, 85, 97	182	0	182	182	.	.	0	1	1
SPH_031113	3781983	.	T	G	.	.	228	.	DP=181;VDB=0.242131;SGB=-0.693147;MQSB=1;MQ0F=0;AC=2;AN=2;DP4=0,0,83,97;MQ=60	.	.	G	missense_variant	MODERATE	'SPH_031113_3278	'SPH_031113_3278	'transcript	'SPH_031113_3278	protein_coding	'1/1	c.575A>C	p.Glu192Ala	'575/579	'575/579	'192/192	.	.	.	.	=	2	180	180	180	Link	hom	'1/1	255, 255, 0	0	0, 0, 83, 97	180	0	180	180	.	.	0	1	1
SPH_031113	3782001	.	A	G	.	.	228	.	DP=203;VDB=0.980517;SGB=-0.693147;MQSB=1;MQ0F=0;AC=2;AN=2;DP4=0,0,101,101;MQ=60	.	.	G	missense_variant	MODERATE	'SPH_031113_3278	'SPH_031113_3278	'transcript	'SPH_031113_3278	protein_coding	'1/1	c.557T>C	p.Val186Ala	'557/579	'557/579	'186/192	.	.	.	.	=	2	202	202	202	Link	hom	'1/1	255, 255, 0	0	0, 0, 101, 101	202	0	202	202	.	.	0	1	1
SPH_031113	3833284	.	CA	C	.	.	228	.	INDEL;IDV=225;IMF=0.982533;DP=229;VDB=0.571836;SGB=-0.693147;MQSB=1;MQ0F=0;AC=2;AN=2;DP4=0,0,111,113;MQ=60	.	.	C	frameshift_variant	HIGH	'SPH_031113_3319	'SPH_031113_3319	'transcript	'SPH_031113_3319	protein_coding	'1/1	c.501delA	p.Ala167fs	'501/564	'501/564	'167/187	.	.	LOF=(SPH_031113_3319|SPH_031113_3319|1|1.00)	.	=	2	224	224	224	Link	hom	'1/1	255, 255, 0	0	0, 0, 111, 113	224	0	224	224	.	.	0	1	1
SPH_031113	3833284	.	CA	C	.	.	228	.	INDEL;IDV=225;IMF=0.982533;DP=229;VDB=0.571836;SGB=-0.693147;MQSB=1;MQ0F=0;AC=2;AN=2;DP4=0,0,111,113;MQ=60	.	.	C	frameshift_variant	HIGH	'SPH_031113_3320	'SPH_031113_3320	'transcript	'SPH_031113_3320	protein_coding	'1/1	c.29delA	p.His10fs	'29/741	'29/741	'10/246	.	.	LOF=(SPH_031113_3319|SPH_031113_3319|1|1.00)	.	=	2	224	224	224	Link	hom	'1/1	255, 255, 0	0	0, 0, 111, 113	224	0	224	224	.	.	0	1	1
SPH_031113	3884910	.	T	C	.	.	228	.	DP=191;VDB=0.839964;SGB=-0.693147;MQSB=1;MQ0F=0;AC=2;AN=2;DP4=0,0,83,108;MQ=60	.	.	C	missense_variant	MODERATE	'SPH_031113_3370	'SPH_031113_3370	'transcript	'SPH_031113_3370	protein_coding	'1/1	c.559T>C	p.Trp187Arg	'559/2589	'559/2589	'187/862	.	.	.	.	=	2	191	191	191	Link	hom	'1/1	255, 255, 0	0	0, 0, 83, 108	191	0	191	191	.	.	0	1	1
SPH_031113	3970295	.	G	A	.	.	228	.	DP=225;VDB=2.59289e-08;SGB=-0.693147;MQSB=0.903374;MQ0F=0;AC=2;AN=2;DP4=0,0,128,97;MQ=55	.	.	A	intergenic_region	MODIFIER	'SPH_031113_3447-SPH_031113_3448	'SPH_031113_3447-SPH_031113_3448	'intergenic_region	'SPH_031113_3447-SPH_031113_3448	.	'.	.	.	'.	'.	'.	.	.	.	.	=	2	225	225	225	Link	hom	'1/1	255, 255, 0	0	0, 0, 128, 97	225	0	225	225	.	.	0	1	1
SPH_031113	3970314	.	AC	A	.	.	228	.	INDEL;IDV=170;IMF=0.994152;DP=171;VDB=1.22895e-19;SGB=-0.693147;MQSB=0.99998;MQ0F=0;AC=2;AN=2;DP4=0,0,102,68;MQ=53	.	.	A	intergenic_region	MODIFIER	'SPH_031113_3447-SPH_031113_3448	'SPH_031113_3447-SPH_031113_3448	'intergenic_region	'SPH_031113_3447-SPH_031113_3448	.	'.	.	.	'.	'.	'.	.	.	.	.	=	2	170	170	170	Link	hom	'1/1	255, 255, 0	0	0, 0, 102, 68	170	0	170	170	.	.	0	1	1
SPH_031113	3970335	.	T	C	.	.	228	.	DP=115;VDB=1.00809e-41;SGB=-0.693147;MQSB=0.948048;MQ0F=0;AC=2;AN=2;DP4=0,0,70,45;MQ=50	.	.	C	intergenic_region	MODIFIER	'SPH_031113_3447-SPH_031113_3448	'SPH_031113_3447-SPH_031113_3448	'intergenic_region	'SPH_031113_3447-SPH_031113_3448	.	'.	.	.	'.	'.	'.	.	.	.	.	=	2	115	115	115	Link	hom	'1/1	255, 255, 0	0	0, 0, 70, 45	115	0	115	115	.	.	0	1	1
SPH_031113	3970361	.	G	A	.	.	228	.	DP=31;VDB=3.03276e-17;SGB=-0.69311;MQSB=0.967531;MQ0F=0;AC=2;AN=2;DP4=0,0,16,15;MQ=33	.	.	A	intergenic_region	MODIFIER	'SPH_031113_3447-SPH_031113_3448	'SPH_031113_3447-SPH_031113_3448	'intergenic_region	'SPH_031113_3447-SPH_031113_3448	.	'.	.	.	'.	'.	'.	.	.	.	.	=	2	31	31	31	Link	hom	'1/1	255, 93, 0	0	0, 0, 16, 15	31	0	31	31	.	.	0	1	1
SPH_031113	3970406	.	G	A	.	.	183	.	DP=49;VDB=7.29723e-21;SGB=-0.693147;MQSB=0.394614;MQ0F=0.0204082;AC=2;AN=2;DP4=0,0,28,21;MQ=18	.	.	A	intergenic_region	MODIFIER	'SPH_031113_3447-SPH_031113_3448	'SPH_031113_3447-SPH_031113_3448	'intergenic_region	'SPH_031113_3447-SPH_031113_3448	.	'.	.	.	'.	'.	'.	.	.	.	.	=	2	49	49	49	Link	hom	'1/1	210, 148, 0	0	0, 0, 28, 21	49	0	49	49	.	.	0	1	1
SPH_031113	3970407	.	G	A	.	.	182	.	DP=49;VDB=7.29723e-21;SGB=-0.693147;MQSB=0.394614;MQ0F=0.0204082;AC=2;AN=2;DP4=0,0,28,21;MQ=18	.	.	A	intergenic_region	MODIFIER	'SPH_031113_3447-SPH_031113_3448	'SPH_031113_3447-SPH_031113_3448	'intergenic_region	'SPH_031113_3447-SPH_031113_3448	.	'.	.	.	'.	'.	'.	.	.	.	.	=	2	49	49	49	Link	hom	'1/1	209, 148, 0	0	0, 0, 28, 21	49	0	49	49	.	.	0	1	1
SPH_031113	3970451	.	GT	GTT	.	.	228	.	INDEL;IDV=192;IMF=0.994819;DP=193;VDB=7.55231e-09;SGB=-0.693147;MQSB=0.802495;MQ0F=0.00518135;AC=2;AN=2;DP4=0,0,116,75;MQ=34	.	.	GTT	intergenic_region	MODIFIER	'SPH_031113_3447-SPH_031113_3448	'SPH_031113_3447-SPH_031113_3448	'intergenic_region	'SPH_031113_3447-SPH_031113_3448	.	'.	n.null_nullinsT	.	'.	'.	'.	.	.	.	.	=	2	191	191	191	Link	hom	'1/1	255, 255, 0	0	0, 0, 116, 75	191	0	191	191	.	.	0	1	1
SPH_031113	3970452	.	T	TG	.	.	51	.	INDEL;IDV=1;IMF=0.00495049;DP=202;VDB=0.200484;SGB=-0.690438;MQSB=0.97757;MQ0F=0.00495049;ICB=1;HOB=0.5;AC=1;AN=2;DP4=3,6,3,14;MQ=37	.	.	TG	intergenic_region	MODIFIER	'SPH_031113_3447-SPH_031113_3448	'SPH_031113_3447-SPH_031113_3448	'intergenic_region	'SPH_031113_3447-SPH_031113_3448	.	'.	n.null_nullinsG	.	'.	'.	'.	.	.	.	.	=	1	26	26	26	Link	het	'0/1	84, 0, 128	2	3, 6, 3, 14	26	9	17	17	.	.	0.346154	0.653846	0.653846
SPH_031113	4098239	.	G	A	C	.	228	.	DP=193;VDB=0.509439;SGB=-0.693147;MQSB=1;MQ0F=0;AC=2,0;AN=2;DP4=0,0,96,97;MQ=60	.	.	A	missense_variant	MODERATE	'SPH_031113_3557	'SPH_031113_3557	'transcript	'SPH_031113_3557	protein_coding	'1/1	c.887G>A	p.Arg296Lys	'887/1005	'887/1005	'296/334	.	.	.	.	=	2	193	193	193	Link	hom	'1/1	255, 255, 0, 255, 255, 255	0	0, 0, 96, 97	193	0	193	192	1	.	0	1	0.994819
SPH_031113	4098239	.	G	A	C	.	228	.	DP=193;VDB=0.509439;SGB=-0.693147;MQSB=1;MQ0F=0;AC=2,0;AN=2;DP4=0,0,96,97;MQ=60	.	.	C	missense_variant	MODERATE	'SPH_031113_3557	'SPH_031113_3557	'transcript	'SPH_031113_3557	protein_coding	'1/1	c.887G>C	p.Arg296Thr	'887/1005	'887/1005	'296/334	.	.	.	.	=	2	193	193	193	Link	hom	'1/1	255, 255, 0, 255, 255, 255	0	0, 0, 96, 97	193	0	193	192	1	.	0	1	0.994819
SPH_031113	4120090	.	ACC	ACCC	.	.	228	.	INDEL;IDV=195;IMF=0.924171;DP=211;VDB=0.167061;SGB=-0.693147;MQSB=1;MQ0F=0;AC=2;AN=2;DP4=0,0,84,111;MQ=60	.	.	ACCC	frameshift_variant	HIGH	'SPH_031113_3575	'SPH_031113_3575	'transcript	'SPH_031113_3575	protein_coding	'1/1	c.1325_1326insG	p.Val443fs	'1325/1653	'1325/1653	'442/550	.	.	LOF=(SPH_031113_3575|SPH_031113_3575|1|1.00)	.	=	2	195	195	195	Link	hom	'1/1	255, 255, 0	0	0, 0, 84, 111	195	0	195	195	.	.	0	1	1
SPH_031113	4146848	.	A	C	T	.	228	.	DP=244;VDB=0.945903;SGB=-0.693147;MQSB=1;MQ0F=0;AC=2,0;AN=2;DP4=0,0,108,135;MQ=60	.	.	C	missense_variant	MODERATE	'SPH_031113_3600	'SPH_031113_3600	'transcript	'SPH_031113_3600	protein_coding	'1/1	c.1531T>G	p.Ser511Ala	'1531/2535	'1531/2535	'511/844	.	.	.	.	=	2	243	243	243	Link	hom	'1/1	255, 255, 0, 255, 255, 255	0	0, 0, 108, 135	243	0	243	242	1	.	0	1	0.995885
SPH_031113	4146848	.	A	C	T	.	228	.	DP=244;VDB=0.945903;SGB=-0.693147;MQSB=1;MQ0F=0;AC=2,0;AN=2;DP4=0,0,108,135;MQ=60	.	.	T	missense_variant	MODERATE	'SPH_031113_3600	'SPH_031113_3600	'transcript	'SPH_031113_3600	protein_coding	'1/1	c.1531T>A	p.Ser511Thr	'1531/2535	'1531/2535	'511/844	.	.	.	.	=	2	243	243	243	Link	hom	'1/1	255, 255, 0, 255, 255, 255	0	0, 0, 108, 135	243	0	243	242	1	.	0	1	0.995885
SPH_031113	4308641	.	GA	G	.	.	228	.	INDEL;IDV=222;IMF=0.95279;DP=233;VDB=1.72259e-13;SGB=-0.692562;MQSB=1;MQ0F=0;AC=2;AN=2;DP4=0,0,10,12;MQ=60	.	.	G	frameshift_variant	HIGH	'SPH_031113_3743	'SPH_031113_3743	'transcript	'SPH_031113_3743	protein_coding	'1/1	c.20delT	p.Ile7fs	'20/570	'20/570	'7/189	.	.	LOF=(SPH_031113_3744|SPH_031113_3744|1|1.00)	.	=	2	22	22	22	Link	hom	'1/1	255, 66, 0	0	0, 0, 10, 12	22	0	22	22	.	.	0	1	1
SPH_031113	4308641	.	GA	G	.	.	228	.	INDEL;IDV=222;IMF=0.95279;DP=233;VDB=1.72259e-13;SGB=-0.692562;MQSB=1;MQ0F=0;AC=2;AN=2;DP4=0,0,10,12;MQ=60	.	.	G	frameshift_variant	HIGH	'SPH_031113_3744	'SPH_031113_3744	'transcript	'SPH_031113_3744	protein_coding	'1/1	c.1140delT	p.Asn380fs	'1140/1251	'1140/1251	'380/416	.	.	LOF=(SPH_031113_3744|SPH_031113_3744|1|1.00)	.	=	2	22	22	22	Link	hom	'1/1	255, 66, 0	0	0, 0, 10, 12	22	0	22	22	.	.	0	1	1
SPH_031113	4308642	.	A	T	G	.	153	.	DP=9;VDB=0.99998;SGB=-0.662043;MQSB=0.974597;MQ0F=0;AC=1,1;AN=2;DP4=0,0,5,4;MQ=60	.	.	T	missense_variant	MODERATE	'SPH_031113_3743	'SPH_031113_3743	'transcript	'SPH_031113_3743	protein_coding	'1/1	c.20T>A	p.Ile7Asn	'20/570	'20/570	'7/189	.	.	.	.	=	1	9	9	9	Link	het	'1/2	213, 94, 76, 139, 0, 130	0	0, 0, 5, 4	9	0	9	6	3	.	0	1	0.666667
SPH_031113	4308642	.	A	T	G	.	153	.	DP=9;VDB=0.99998;SGB=-0.662043;MQSB=0.974597;MQ0F=0;AC=1,1;AN=2;DP4=0,0,5,4;MQ=60	.	.	G	missense_variant	MODERATE	'SPH_031113_3743	'SPH_031113_3743	'transcript	'SPH_031113_3743	protein_coding	'1/1	c.20T>C	p.Ile7Thr	'20/570	'20/570	'7/189	.	.	.	.	=	1	9	9	9	Link	het	'1/2	213, 94, 76, 139, 0, 130	0	0, 0, 5, 4	9	0	9	6	3	.	0	1	0.666667
SPH_031113	4308642	.	A	T	G	.	153	.	DP=9;VDB=0.99998;SGB=-0.662043;MQSB=0.974597;MQ0F=0;AC=1,1;AN=2;DP4=0,0,5,4;MQ=60	.	.	T	missense_variant	MODERATE	'SPH_031113_3744	'SPH_031113_3744	'transcript	'SPH_031113_3744	protein_coding	'1/1	c.1140T>A	p.Asn380Lys	'1140/1251	'1140/1251	'380/416	.	.	.	.	=	1	9	9	9	Link	het	'1/2	213, 94, 76, 139, 0, 130	0	0, 0, 5, 4	9	0	9	6	3	.	0	1	0.666667
SPH_031113	4308642	.	A	T	G	.	153	.	DP=9;VDB=0.99998;SGB=-0.662043;MQSB=0.974597;MQ0F=0;AC=1,1;AN=2;DP4=0,0,5,4;MQ=60	.	.	G	synonymous_variant	LOW	'SPH_031113_3744	'SPH_031113_3744	'transcript	'SPH_031113_3744	protein_coding	'1/1	c.1140T>C	p.Asn380Asn	'1140/1251	'1140/1251	'380/416	.	.	.	.	=	1	9	9	9	Link	het	'1/2	213, 94, 76, 139, 0, 130	0	0, 0, 5, 4	9	0	9	6	3	.	0	1	0.666667
SPH_031113	4308651	.	A	G	.	.	60	.	DP=3;VDB=0.0221621;SGB=-0.511536;MQSB=1;MQ0F=0;AC=2;AN=2;DP4=0,0,1,2;MQ=60	.	.	G	missense_variant	MODERATE	'SPH_031113_3743	'SPH_031113_3743	'transcript	'SPH_031113_3743	protein_coding	'1/1	c.11T>C	p.Leu4Pro	'11/570	'11/570	'4/189	.	.	.	.	=	2	3	3	3	Link	hom	'1/1	88, 9, 0	0	0, 0, 1, 2	3	0	3	3	.	.	0	1	1
SPH_031113	4308651	.	A	G	.	.	60	.	DP=3;VDB=0.0221621;SGB=-0.511536;MQSB=1;MQ0F=0;AC=2;AN=2;DP4=0,0,1,2;MQ=60	.	.	G	synonymous_variant	LOW	'SPH_031113_3744	'SPH_031113_3744	'transcript	'SPH_031113_3744	protein_coding	'1/1	c.1131T>C	p.Ala377Ala	'1131/1251	'1131/1251	'377/416	.	.	.	.	=	2	3	3	3	Link	hom	'1/1	88, 9, 0	0	0, 0, 1, 2	3	0	3	3	.	.	0	1	1
SPH_031113	4308660	.	ATC	A	.	.	228	.	INDEL;IDV=190;IMF=0.917874;DP=206;VDB=1.24103e-07;SGB=-0.688148;MQSB=1;MQ0F=0;AC=2;AN=2;DP4=0,0,5,10;MQ=60	.	.	A	frameshift_variant&start_lost	HIGH	'SPH_031113_3743	'SPH_031113_3743	'transcript	'SPH_031113_3743	protein_coding	'1/1	c.null_1delGA	p.Met1fs	'1/570	'1/570	'1/189	.	.	LOF=(SPH_031113_3744|SPH_031113_3744|1|1.00),(SPH_031113_3743|SPH_031113_3743|1|1.00)	.	=	2	15	15	15	Link	hom	'1/1	255, 45, 0	0	0, 0, 5, 10	15	0	15	15	.	.	0	1	1
SPH_031113	4308660	.	ATC	A	.	.	228	.	INDEL;IDV=190;IMF=0.917874;DP=206;VDB=1.24103e-07;SGB=-0.688148;MQSB=1;MQ0F=0;AC=2;AN=2;DP4=0,0,5,10;MQ=60	.	.	A	frameshift_variant	HIGH	'SPH_031113_3744	'SPH_031113_3744	'transcript	'SPH_031113_3744	protein_coding	'1/1	c.1120_1121delGA	p.Asp374fs	'1121/1251	'1120/1251	'374/416	.	.	LOF=(SPH_031113_3744|SPH_031113_3744|1|1.00),(SPH_031113_3743|SPH_031113_3743|1|1.00)	.	=	2	15	15	15	Link	hom	'1/1	255, 45, 0	0	0, 0, 5, 10	15	0	15	15	.	.	0	1	1
SPH_031113	4308661	.	T	C	.	.	31.4151	.	DP=3;VDB=0.02;SGB=-0.453602;RPB=1;MQB=1;MQSB=1;BQB=1;MQ0F=0;ICB=1;HOB=0.5;AC=1;AN=2;DP4=1,0,1,1;MQ=60	.	.	C	missense_variant	MODERATE	'SPH_031113_3744	'SPH_031113_3744	'transcript	'SPH_031113_3744	protein_coding	'1/1	c.1121A>G	p.Asp374Gly	'1121/1251	'1121/1251	'374/416	.	.	.	.	=	1	3	3	3	Link	het	'0/1	63, 0, 7	0	1, 0, 1, 1	3	1	2	2	.	.	0.333333	0.666667	0.666667
SPH_031113	4308661	.	T	C	.	.	31.4151	.	DP=3;VDB=0.02;SGB=-0.453602;RPB=1;MQB=1;MQSB=1;BQB=1;MQ0F=0;ICB=1;HOB=0.5;AC=1;AN=2;DP4=1,0,1,1;MQ=60	.	.	C	initiator_codon_variant	LOW	'SPH_031113_3743	'SPH_031113_3743	'transcript	'SPH_031113_3743	protein_coding	'1/1	c.1A>G	p.Met1?	'1/570	'1/570	'1/189	.	.	.	.	=	1	3	3	3	Link	het	'0/1	63, 0, 7	0	1, 0, 1, 1	3	1	2	2	.	.	0.333333	0.666667	0.666667
SPH_031113	4308663	.	G	C	.	.	228	.	DP=192;VDB=0.00457166;SGB=-0.693147;RPB=1;MQB=1;MQSB=1;BQB=1;MQ0F=0;AC=2;AN=2;DP4=0,1,94,96;MQ=60	.	.	C	missense_variant	MODERATE	'SPH_031113_3744	'SPH_031113_3744	'transcript	'SPH_031113_3744	protein_coding	'1/1	c.1119C>G	p.His373Gln	'1119/1251	'1119/1251	'373/416	.	.	.	.	=	2	191	191	191	Link	hom	'1/1	255, 255, 0	0	0, 1, 94, 96	191	1	190	190	.	.	0.0052356	0.994764	0.994764
SPH_031113	4393031	.	T	C	.	.	228	.	DP=241;VDB=0.434203;SGB=-0.693147;MQSB=1;MQ0F=0;AC=2;AN=2;DP4=0,0,141,99;MQ=60	.	.	C	synonymous_variant	LOW	'SPH_031113_3813	'SPH_031113_3813	'transcript	'SPH_031113_3813	protein_coding	'1/1	c.774T>C	p.Asn258Asn	'774/1062	'774/1062	'258/353	.	.	.	.	=	2	240	240	240	Link	hom	'1/1	255, 255, 0	0	0, 0, 141, 99	240	0	240	240	.	.	0	1	1
SPH_031113	4485163	.	A	T	.	.	228	.	DP=158;VDB=0.962035;SGB=-0.693147;MQSB=1;MQ0F=0;AC=2;AN=2;DP4=0,0,82,75;MQ=60	.	.	T	stop_lost&splice_region_variant	HIGH	'SPH_031113_3881	'SPH_031113_3881	'transcript	'SPH_031113_3881	protein_coding	'1/1	c.640T>A	p.Ter214Lysext*?	'640/642	'640/642	'214/213	.	.	.	.	=	2	157	157	157	Link	hom	'1/1	255, 255, 0	0	0, 0, 82, 75	157	0	157	157	.	.	0	1	1
SPH_031113	4616383	.	C	T	G	.	222	.	DP=358;VDB=0.944402;SGB=-0.693147;RPB=0.223213;MQB=0.00128548;MQSB=0.11582;BQB=0.000481629;MQ0F=0;ICB=1;HOB=0.5;AC=1,0;AN=2;DP4=88,98,92,45;MQ=56	.	.	T	synonymous_variant	LOW	'SPH_031113_3996	'SPH_031113_3996	'transcript	'SPH_031113_3996	protein_coding	'1/1	c.2040G>A	p.Gly680Gly	'2040/3438	'2040/3438	'680/1145	.	.	.	.	=	1	323	323	323	Link	het	'0/1	255, 0, 255, 255, 255, 255	34	88, 98, 92, 45	323	186	137	136	1	.	0.575851	0.424149	0.421053
SPH_031113	4616383	.	C	T	G	.	222	.	DP=358;VDB=0.944402;SGB=-0.693147;RPB=0.223213;MQB=0.00128548;MQSB=0.11582;BQB=0.000481629;MQ0F=0;ICB=1;HOB=0.5;AC=1,0;AN=2;DP4=88,98,92,45;MQ=56	.	.	G	synonymous_variant	LOW	'SPH_031113_3996	'SPH_031113_3996	'transcript	'SPH_031113_3996	protein_coding	'1/1	c.2040G>C	p.Gly680Gly	'2040/3438	'2040/3438	'680/1145	.	.	.	.	=	1	323	323	323	Link	het	'0/1	255, 0, 255, 255, 255, 255	34	88, 98, 92, 45	323	186	137	136	1	.	0.575851	0.424149	0.421053
SPH_031113	4616471	.	T	C	.	.	173	.	DP=400;VDB=0.883683;SGB=-0.693147;RPB=0.251743;MQB=3.62994e-38;MQSB=1.23913e-27;BQB=0.796436;MQ0F=0.0325;ICB=1;HOB=0.5;AC=1;AN=2;DP4=108,96,189,4;MQ=34	.	.	C	missense_variant	MODERATE	'SPH_031113_3996	'SPH_031113_3996	'transcript	'SPH_031113_3996	protein_coding	'1/1	c.1952A>G	p.Asn651Ser	'1952/3438	'1952/3438	'651/1145	.	.	.	.	=	1	397	397	397	Link	het	'0/1	206, 0, 255	255	108, 96, 189, 4	397	204	193	193	.	.	0.513854	0.486146	0.486146
SPH_031113	4616584	.	A	G	C	.	222	.	DP=518;VDB=0.83518;SGB=-0.693147;RPB=0.919495;MQB=9.18874e-08;MQSB=0.999819;BQB=0.721206;MQ0F=0.0019305;ICB=1;HOB=0.5;AC=1,0;AN=2;DP4=66,110,216,88;MQ=48	.	.	C	missense_variant	MODERATE	'SPH_031113_3996	'SPH_031113_3996	'transcript	'SPH_031113_3996	protein_coding	'1/1	c.1839T>G	p.Ile613Met	'1839/3438	'1839/3438	'613/1145	.	.	.	.	=	1	480	480	480	Link	het	'0/1	255, 0, 255, 255, 255, 255	119	66, 110, 216, 88	480	176	304	302	2	.	0.366667	0.633333	0.629167
SPH_031113	4616584	.	A	G	C	.	222	.	DP=518;VDB=0.83518;SGB=-0.693147;RPB=0.919495;MQB=9.18874e-08;MQSB=0.999819;BQB=0.721206;MQ0F=0.0019305;ICB=1;HOB=0.5;AC=1,0;AN=2;DP4=66,110,216,88;MQ=48	.	.	G	synonymous_variant	LOW	'SPH_031113_3996	'SPH_031113_3996	'transcript	'SPH_031113_3996	protein_coding	'1/1	c.1839T>C	p.Ile613Ile	'1839/3438	'1839/3438	'613/1145	.	.	.	.	=	1	480	480	480	Link	het	'0/1	255, 0, 255, 255, 255, 255	119	66, 110, 216, 88	480	176	304	302	2	.	0.366667	0.633333	0.629167
SPH_031113	4616590	.	A	G	C	T	222	.	DP=523;VDB=0.952383;SGB=-0.693147;RPB=0.966832;MQB=9.1436e-11;MQSB=0.9867;BQB=0.0651814;MQ0F=0;ICB=1;HOB=0.5;AC=1,0,0;AN=2;DP4=67,104,216,94;MQ=49	.	.	G	synonymous_variant	LOW	'SPH_031113_3996	'SPH_031113_3996	'transcript	'SPH_031113_3996	protein_coding	'1/1	c.1833T>C	p.Ala611Ala	'1833/3438	'1833/3438	'611/1145	.	.	.	.	=	1	481	481	481	Link	het	'0/1	255, 0, 255, 255, 255, 255, 255, 255, 255, 255	100	67, 104, 216, 94	481	171	310	307	2	1	0.355509	0.644491	0.638254
SPH_031113	4616590	.	A	G	C	T	222	.	DP=523;VDB=0.952383;SGB=-0.693147;RPB=0.966832;MQB=9.1436e-11;MQSB=0.9867;BQB=0.0651814;MQ0F=0;ICB=1;HOB=0.5;AC=1,0,0;AN=2;DP4=67,104,216,94;MQ=49	.	.	C	synonymous_variant	LOW	'SPH_031113_3996	'SPH_031113_3996	'transcript	'SPH_031113_3996	protein_coding	'1/1	c.1833T>G	p.Ala611Ala	'1833/3438	'1833/3438	'611/1145	.	.	.	.	=	1	481	481	481	Link	het	'0/1	255, 0, 255, 255, 255, 255, 255, 255, 255, 255	100	67, 104, 216, 94	481	171	310	307	2	1	0.355509	0.644491	0.638254
SPH_031113	4616590	.	A	G	C	T	222	.	DP=523;VDB=0.952383;SGB=-0.693147;RPB=0.966832;MQB=9.1436e-11;MQSB=0.9867;BQB=0.0651814;MQ0F=0;ICB=1;HOB=0.5;AC=1,0,0;AN=2;DP4=67,104,216,94;MQ=49	.	.	T	synonymous_variant	LOW	'SPH_031113_3996	'SPH_031113_3996	'transcript	'SPH_031113_3996	protein_coding	'1/1	c.1833T>A	p.Ala611Ala	'1833/3438	'1833/3438	'611/1145	.	.	.	.	=	1	481	481	481	Link	het	'0/1	255, 0, 255, 255, 255, 255, 255, 255, 255, 255	100	67, 104, 216, 94	481	171	310	307	2	1	0.355509	0.644491	0.638254
SPH_031113	4616631	.	T	C	.	.	201	.	DP=521;VDB=0.299307;SGB=-0.693147;RPB=0.23861;MQB=2.81786e-06;MQSB=0.997873;BQB=0.570663;MQ0F=0.0153551;ICB=1;HOB=0.5;AC=1;AN=2;DP4=189,138,90,62;MQ=44	.	.	C	missense_variant	MODERATE	'SPH_031113_3996	'SPH_031113_3996	'transcript	'SPH_031113_3996	protein_coding	'1/1	c.1792A>G	p.Ser598Gly	'1792/3438	'1792/3438	'598/1145	.	.	.	.	=	1	479	479	479	Link	het	'0/1	234, 0, 255	1	189, 138, 90, 62	479	327	152	152	.	.	0.682672	0.317328	0.317328
SPH_031113	4616688	.	G	A	T	.	140	.	DP=481;VDB=0.985994;SGB=-0.693147;RPB=0.277482;MQB=6.07389e-23;MQSB=0.401892;BQB=0.984937;MQ0F=0.02079;ICB=1;HOB=0.5;AC=1,0;AN=2;DP4=166,150,88,59;MQ=42	.	.	T	missense_variant	MODERATE	'SPH_031113_3996	'SPH_031113_3996	'transcript	'SPH_031113_3996	protein_coding	'1/1	c.1735C>A	p.Leu579Met	'1735/3438	'1735/3438	'579/1145	.	.	.	.	=	1	463	463	463	Link	het	'0/1	174, 0, 255, 255, 255, 255	8	166, 150, 88, 59	463	316	147	144	3	.	0.682505	0.317495	0.311015
SPH_031113	4616688	.	G	A	T	.	140	.	DP=481;VDB=0.985994;SGB=-0.693147;RPB=0.277482;MQB=6.07389e-23;MQSB=0.401892;BQB=0.984937;MQ0F=0.02079;ICB=1;HOB=0.5;AC=1,0;AN=2;DP4=166,150,88,59;MQ=42	.	.	A	synonymous_variant	LOW	'SPH_031113_3996	'SPH_031113_3996	'transcript	'SPH_031113_3996	protein_coding	'1/1	c.1735C>T	p.Leu579Leu	'1735/3438	'1735/3438	'579/1145	.	.	.	.	=	1	463	463	463	Link	het	'0/1	174, 0, 255, 255, 255, 255	8	166, 150, 88, 59	463	316	147	144	3	.	0.682505	0.317495	0.311015
SPH_031113	4616707	.	G	C	A	.	173	.	DP=462;VDB=0.0656767;SGB=-0.693147;RPB=2.14093e-05;MQB=0.688928;MQSB=0.99964;BQB=0.580373;MQ0F=0.012987;ICB=1;HOB=0.5;AC=1,0;AN=2;DP4=157,156,56,77;MQ=44	.	.	C	missense_variant	MODERATE	'SPH_031113_3996	'SPH_031113_3996	'transcript	'SPH_031113_3996	protein_coding	'1/1	c.1716C>G	p.Asn572Lys	'1716/3438	'1716/3438	'572/1145	.	.	.	.	=	1	446	446	446	Link	het	'0/1	206, 0, 255, 255, 255, 255	9	157, 156, 56, 77	446	313	133	132	1	.	0.701794	0.298206	0.295964
SPH_031113	4616707	.	G	C	A	.	173	.	DP=462;VDB=0.0656767;SGB=-0.693147;RPB=2.14093e-05;MQB=0.688928;MQSB=0.99964;BQB=0.580373;MQ0F=0.012987;ICB=1;HOB=0.5;AC=1,0;AN=2;DP4=157,156,56,77;MQ=44	.	.	A	synonymous_variant	LOW	'SPH_031113_3996	'SPH_031113_3996	'transcript	'SPH_031113_3996	protein_coding	'1/1	c.1716C>T	p.Asn572Asn	'1716/3438	'1716/3438	'572/1145	.	.	.	.	=	1	446	446	446	Link	het	'0/1	206, 0, 255, 255, 255, 255	9	157, 156, 56, 77	446	313	133	132	1	.	0.701794	0.298206	0.295964
SPH_031113	4616735	.	T	C	.	.	222	.	DP=453;VDB=0.130713;SGB=-0.693147;RPB=0.0223863;MQB=1.35987e-09;MQSB=0.337653;BQB=0.925937;MQ0F=0.00441501;ICB=1;HOB=0.5;AC=1;AN=2;DP4=120,145,88,84;MQ=49	.	.	C	missense_variant	MODERATE	'SPH_031113_3996	'SPH_031113_3996	'transcript	'SPH_031113_3996	protein_coding	'1/1	c.1688A>G	p.Asn563Ser	'1688/3438	'1688/3438	'563/1145	.	.	.	.	=	1	437	437	437	Link	het	'0/1	255, 0, 255	6	120, 145, 88, 84	437	265	172	172	.	.	0.606407	0.393593	0.393593
SPH_031113	4616767	.	G	A	T	C	228	.	DP=477;VDB=0.975325;SGB=-0.693147;RPB=8.77893e-11;MQB=2.78456e-07;MQSB=0.0222495;BQB=0.382194;MQ0F=0.00419287;AC=2,0,0;AN=2;DP4=14,25,197,214;MQ=50	.	.	A	synonymous_variant	LOW	'SPH_031113_3996	'SPH_031113_3996	'transcript	'SPH_031113_3996	protein_coding	'1/1	c.1656C>T	p.Gly552Gly	'1656/3438	'1656/3438	'552/1145	.	.	.	.	=	2	450	450	450	Link	hom	'1/1	255, 255, 0, 255, 255, 255, 255, 255, 255, 255	7	14, 25, 197, 214	450	39	411	408	2	1	0.0866667	0.913333	0.906667
SPH_031113	4616767	.	G	A	T	C	228	.	DP=477;VDB=0.975325;SGB=-0.693147;RPB=8.77893e-11;MQB=2.78456e-07;MQSB=0.0222495;BQB=0.382194;MQ0F=0.00419287;AC=2,0,0;AN=2;DP4=14,25,197,214;MQ=50	.	.	T	synonymous_variant	LOW	'SPH_031113_3996	'SPH_031113_3996	'transcript	'SPH_031113_3996	protein_coding	'1/1	c.1656C>A	p.Gly552Gly	'1656/3438	'1656/3438	'552/1145	.	.	.	.	=	2	450	450	450	Link	hom	'1/1	255, 255, 0, 255, 255, 255, 255, 255, 255, 255	7	14, 25, 197, 214	450	39	411	408	2	1	0.0866667	0.913333	0.906667
SPH_031113	4616767	.	G	A	T	C	228	.	DP=477;VDB=0.975325;SGB=-0.693147;RPB=8.77893e-11;MQB=2.78456e-07;MQSB=0.0222495;BQB=0.382194;MQ0F=0.00419287;AC=2,0,0;AN=2;DP4=14,25,197,214;MQ=50	.	.	C	synonymous_variant	LOW	'SPH_031113_3996	'SPH_031113_3996	'transcript	'SPH_031113_3996	protein_coding	'1/1	c.1656C>G	p.Gly552Gly	'1656/3438	'1656/3438	'552/1145	.	.	.	.	=	2	450	450	450	Link	hom	'1/1	255, 255, 0, 255, 255, 255, 255, 255, 255, 255	7	14, 25, 197, 214	450	39	411	408	2	1	0.0866667	0.913333	0.906667
SPH_031113	4616835	.	C	A	T	.	222	.	DP=534;VDB=0.022279;SGB=-0.693147;RPB=0.00583642;MQB=0.986462;MQSB=0.0519844;BQB=0.000193034;MQ0F=0.00561798;ICB=1;HOB=0.5;AC=1,0;AN=2;DP4=132,174,61,139;MQ=45	.	.	A	missense_variant	MODERATE	'SPH_031113_3996	'SPH_031113_3996	'transcript	'SPH_031113_3996	protein_coding	'1/1	c.1588G>T	p.Val530Leu	'1588/3438	'1588/3438	'530/1145	.	.	.	.	=	1	506	506	506	Link	het	'0/1	255, 0, 255, 255, 255, 255	23	132, 174, 61, 139	506	306	200	199	1	.	0.604743	0.395257	0.393281
SPH_031113	4616835	.	C	A	T	.	222	.	DP=534;VDB=0.022279;SGB=-0.693147;RPB=0.00583642;MQB=0.986462;MQSB=0.0519844;BQB=0.000193034;MQ0F=0.00561798;ICB=1;HOB=0.5;AC=1,0;AN=2;DP4=132,174,61,139;MQ=45	.	.	T	missense_variant	MODERATE	'SPH_031113_3996	'SPH_031113_3996	'transcript	'SPH_031113_3996	protein_coding	'1/1	c.1588G>A	p.Val530Ile	'1588/3438	'1588/3438	'530/1145	.	.	.	.	=	1	506	506	506	Link	het	'0/1	255, 0, 255, 255, 255, 255	23	132, 174, 61, 139	506	306	200	199	1	.	0.604743	0.395257	0.393281
SPH_031113	4617394	.	G	C	T	.	119	.	DP=378;VDB=3.55495e-41;SGB=-0.693147;RPB=1.39248e-16;MQB=0.000117315;MQSB=0.559517;BQB=0.00244042;MQ0F=0.00529101;ICB=1;HOB=0.5;AC=1,0;AN=2;DP4=121,137,57,57;MQ=57	.	.	C	synonymous_variant	LOW	'SPH_031113_3996	'SPH_031113_3996	'transcript	'SPH_031113_3996	protein_coding	'1/1	c.1029C>G	p.Thr343Thr	'1029/3438	'1029/3438	'343/1145	.	.	.	.	=	1	372	372	372	Link	het	'0/1	153, 0, 255, 255, 255, 255	2	121, 137, 57, 57	372	258	114	112	2	.	0.693548	0.306452	0.301075
SPH_031113	4617394	.	G	C	T	.	119	.	DP=378;VDB=3.55495e-41;SGB=-0.693147;RPB=1.39248e-16;MQB=0.000117315;MQSB=0.559517;BQB=0.00244042;MQ0F=0.00529101;ICB=1;HOB=0.5;AC=1,0;AN=2;DP4=121,137,57,57;MQ=57	.	.	T	synonymous_variant	LOW	'SPH_031113_3996	'SPH_031113_3996	'transcript	'SPH_031113_3996	protein_coding	'1/1	c.1029C>A	p.Thr343Thr	'1029/3438	'1029/3438	'343/1145	.	.	.	.	=	1	372	372	372	Link	het	'0/1	153, 0, 255, 255, 255, 255	2	121, 137, 57, 57	372	258	114	112	2	.	0.693548	0.306452	0.301075
SPH_031113	4617397	.	A	G	.	.	115	.	DP=376;VDB=9.94122e-39;SGB=-0.693147;RPB=2.67903e-14;MQB=0.000153268;MQSB=0.463313;BQB=0.114603;MQ0F=0.00531915;ICB=1;HOB=0.5;AC=1;AN=2;DP4=113,144,58,53;MQ=57	.	.	G	synonymous_variant	LOW	'SPH_031113_3996	'SPH_031113_3996	'transcript	'SPH_031113_3996	protein_coding	'1/1	c.1026T>C	p.Asp342Asp	'1026/3438	'1026/3438	'342/1145	.	.	.	.	=	1	368	368	368	Link	het	'0/1	149, 0, 255	8	113, 144, 58, 53	368	257	111	111	.	.	0.69837	0.30163	0.30163
SPH_031113	4617406	.	A	G	.	.	222	.	DP=395;VDB=7.21363e-24;SGB=-0.693147;RPB=1.3238e-12;MQB=0.00234709;MQSB=0.463817;BQB=0.979497;MQ0F=0.00506329;ICB=1;HOB=0.5;AC=1;AN=2;DP4=101,133,77,76;MQ=57	.	.	G	synonymous_variant	LOW	'SPH_031113_3996	'SPH_031113_3996	'transcript	'SPH_031113_3996	protein_coding	'1/1	c.1017T>C	p.Gly339Gly	'1017/3438	'1017/3438	'339/1145	.	.	.	.	=	1	387	387	387	Link	het	'0/1	255, 0, 255	8	101, 133, 77, 76	387	234	153	153	.	.	0.604651	0.395349	0.395349
SPH_031113	4617520	.	G	C	.	.	222	.	DP=516;VDB=3.13656e-25;SGB=-0.693147;RPB=4.87784e-21;MQB=8.6429e-32;MQSB=6.10803e-06;BQB=0.992467;MQ0F=0.156977;ICB=1;HOB=0.5;AC=1;AN=2;DP4=228,8,173,100;MQ=26	.	.	C	synonymous_variant	LOW	'SPH_031113_3996	'SPH_031113_3996	'transcript	'SPH_031113_3996	protein_coding	'1/1	c.903C>G	p.Thr301Thr	'903/3438	'903/3438	'301/1145	.	.	.	.	=	1	509	509	509	Link	het	'0/1	255, 0, 151	218	228, 8, 173, 100	509	236	273	273	.	.	0.463654	0.536346	0.536346
SPH_031113	4617568	.	C	A	.	.	228	.	DP=283;VDB=1.68612e-10;SGB=-0.693147;RPB=5.29654e-14;MQB=1.04251e-06;MQSB=0.170364;BQB=1.71516e-16;MQ0F=0.0530035;AC=2;AN=2;DP4=31,8,155,63;MQ=32	.	.	A	synonymous_variant	LOW	'SPH_031113_3996	'SPH_031113_3996	'transcript	'SPH_031113_3996	protein_coding	'1/1	c.855G>T	p.Val285Val	'855/3438	'855/3438	'285/1145	.	.	.	.	=	2	257	257	257	Link	hom	'1/1	255, 255, 0	5	31, 8, 155, 63	257	39	218	218	.	.	0.151751	0.848249	0.848249
SPH_031113	4617637	.	G	C	A	.	190	.	DP=1272;VDB=0;SGB=-0.693147;RPB=7.14925e-34;MQB=0.823462;MQSB=2.20981e-35;BQB=0.659567;MQ0F=0.0424528;ICB=1;HOB=0.5;AC=1,0;AN=2;DP4=476,175,293,189;MQ=23	.	.	C	synonymous_variant	LOW	'SPH_031113_3996	'SPH_031113_3996	'transcript	'SPH_031113_3996	protein_coding	'1/1	c.786C>G	p.Ser262Ser	'786/3438	'786/3438	'262/1145	.	.	.	.	=	1	1133	1133	1133	Link	het	'0/1	223, 0, 255, 255, 255, 255	49	476, 175, 293, 189	1133	651	482	481	1	.	0.574581	0.425419	0.424537
SPH_031113	4617637	.	G	C	A	.	190	.	DP=1272;VDB=0;SGB=-0.693147;RPB=7.14925e-34;MQB=0.823462;MQSB=2.20981e-35;BQB=0.659567;MQ0F=0.0424528;ICB=1;HOB=0.5;AC=1,0;AN=2;DP4=476,175,293,189;MQ=23	.	.	A	synonymous_variant	LOW	'SPH_031113_3996	'SPH_031113_3996	'transcript	'SPH_031113_3996	protein_coding	'1/1	c.786C>T	p.Ser262Ser	'786/3438	'786/3438	'262/1145	.	.	.	.	=	1	1133	1133	1133	Link	het	'0/1	223, 0, 255, 255, 255, 255	49	476, 175, 293, 189	1133	651	482	481	1	.	0.574581	0.425419	0.424537
SPH_031113	4617738	.	A	G	.	.	201	.	DP=1570;VDB=0.002027;SGB=-0.693147;RPB=2.77168e-06;MQB=7.57766e-07;MQSB=0.128469;BQB=7.85173e-17;MQ0F=0.00382166;ICB=1;HOB=0.5;AC=1;AN=2;DP4=521,470,196,209;MQ=51	.	.	G	synonymous_variant	LOW	'SPH_031113_3996	'SPH_031113_3996	'transcript	'SPH_031113_3996	protein_coding	'1/1	c.685T>C	p.Leu229Leu	'685/3438	'685/3438	'229/1145	.	.	.	.	=	1	1396	1396	1396	Link	het	'0/1	235, 0, 255	8	521, 470, 196, 209	1396	991	405	405	.	.	0.709885	0.290115	0.290115
SPH_031113	4617763	.	G	C	T	.	222	.	DP=1490;VDB=0.0144535;SGB=-0.693147;RPB=0.000142143;MQB=0.00225697;MQSB=0.933283;BQB=3.00417e-11;MQ0F=0.0114094;ICB=1;HOB=0.5;AC=1,0;AN=2;DP4=411,349,293,257;MQ=46	.	.	C	synonymous_variant	LOW	'SPH_031113_3996	'SPH_031113_3996	'transcript	'SPH_031113_3996	protein_coding	'1/1	c.660C>G	p.Ser220Ser	'660/3438	'660/3438	'220/1145	.	.	.	.	=	1	1310	1310	1310	Link	het	'0/1	255, 0, 255, 255, 255, 255	1	411, 349, 293, 257	1310	760	550	548	2	.	0.580153	0.419847	0.418321
SPH_031113	4617763	.	G	C	T	.	222	.	DP=1490;VDB=0.0144535;SGB=-0.693147;RPB=0.000142143;MQB=0.00225697;MQSB=0.933283;BQB=3.00417e-11;MQ0F=0.0114094;ICB=1;HOB=0.5;AC=1,0;AN=2;DP4=411,349,293,257;MQ=46	.	.	T	synonymous_variant	LOW	'SPH_031113_3996	'SPH_031113_3996	'transcript	'SPH_031113_3996	protein_coding	'1/1	c.660C>A	p.Ser220Ser	'660/3438	'660/3438	'220/1145	.	.	.	.	=	1	1310	1310	1310	Link	het	'0/1	255, 0, 255, 255, 255, 255	1	411, 349, 293, 257	1310	760	550	548	2	.	0.580153	0.419847	0.418321
SPH_031113	4617769	.	A	G	T	.	144	.	DP=1488;VDB=8.69521e-24;SGB=-0.693147;RPB=5.79788e-19;MQB=7.12701e-06;MQSB=0.774021;BQB=2.12206e-18;MQ0F=0.0147849;ICB=1;HOB=0.5;AC=1,0;AN=2;DP4=554,447,139,161;MQ=44	.	.	G	synonymous_variant	LOW	'SPH_031113_3996	'SPH_031113_3996	'transcript	'SPH_031113_3996	protein_coding	'1/1	c.654T>C	p.Arg218Arg	'654/3438	'654/3438	'218/1145	.	.	.	.	=	1	1301	1301	1301	Link	het	'0/1	178, 0, 255, 255, 255, 255	22	554, 447, 139, 161	1301	1001	300	298	2	.	0.769408	0.230592	0.229055
SPH_031113	4617769	.	A	G	T	.	144	.	DP=1488;VDB=8.69521e-24;SGB=-0.693147;RPB=5.79788e-19;MQB=7.12701e-06;MQSB=0.774021;BQB=2.12206e-18;MQ0F=0.0147849;ICB=1;HOB=0.5;AC=1,0;AN=2;DP4=554,447,139,161;MQ=44	.	.	T	synonymous_variant	LOW	'SPH_031113_3996	'SPH_031113_3996	'transcript	'SPH_031113_3996	protein_coding	'1/1	c.654T>A	p.Arg218Arg	'654/3438	'654/3438	'218/1145	.	.	.	.	=	1	1301	1301	1301	Link	het	'0/1	178, 0, 255, 255, 255, 255	22	554, 447, 139, 161	1301	1001	300	298	2	.	0.769408	0.230592	0.229055
SPH_031113	4617772	.	G	C	T	.	222	.	DP=1468;VDB=0.0948141;SGB=-0.693147;RPB=0.143829;MQB=3.63283e-06;MQSB=0.839391;BQB=0.257033;MQ0F=0.0156676;ICB=1;HOB=0.5;AC=1,0;AN=2;DP4=381,335,314,256;MQ=43	.	.	C	synonymous_variant	LOW	'SPH_031113_3996	'SPH_031113_3996	'transcript	'SPH_031113_3996	protein_coding	'1/1	c.651C>G	p.Thr217Thr	'651/3438	'651/3438	'217/1145	.	.	.	.	=	1	1286	1286	1286	Link	het	'0/1	255, 0, 255, 255, 255, 255	3	381, 335, 314, 256	1286	716	570	569	1	.	0.556765	0.443235	0.442457
SPH_031113	4617772	.	G	C	T	.	222	.	DP=1468;VDB=0.0948141;SGB=-0.693147;RPB=0.143829;MQB=3.63283e-06;MQSB=0.839391;BQB=0.257033;MQ0F=0.0156676;ICB=1;HOB=0.5;AC=1,0;AN=2;DP4=381,335,314,256;MQ=43	.	.	T	synonymous_variant	LOW	'SPH_031113_3996	'SPH_031113_3996	'transcript	'SPH_031113_3996	protein_coding	'1/1	c.651C>A	p.Thr217Thr	'651/3438	'651/3438	'217/1145	.	.	.	.	=	1	1286	1286	1286	Link	het	'0/1	255, 0, 255, 255, 255, 255	3	381, 335, 314, 256	1286	716	570	569	1	.	0.556765	0.443235	0.442457
SPH_031113	4617802	.	C	A	G	.	21.635	.	DP=1203;VDB=4.55455e-27;SGB=-0.693147;RPB=1.17667e-09;MQB=2.75207e-05;MQSB=0.00100564;BQB=1.94726e-15;MQ0F=0.0224439;ICB=1;HOB=0.5;AC=1,0;AN=2;DP4=399,452,117,103;MQ=34	.	.	A	synonymous_variant	LOW	'SPH_031113_3996	'SPH_031113_3996	'transcript	'SPH_031113_3996	protein_coding	'1/1	c.621G>T	p.Thr207Thr	'621/3438	'621/3438	'207/1145	.	.	.	.	=	1	1071	1071	1071	Link	het	'0/1	56, 0, 255, 255, 255, 255	10	399, 452, 117, 103	1071	851	220	219	1	.	0.794585	0.205415	0.204482
SPH_031113	4617802	.	C	A	G	.	21.635	.	DP=1203;VDB=4.55455e-27;SGB=-0.693147;RPB=1.17667e-09;MQB=2.75207e-05;MQSB=0.00100564;BQB=1.94726e-15;MQ0F=0.0224439;ICB=1;HOB=0.5;AC=1,0;AN=2;DP4=399,452,117,103;MQ=34	.	.	G	synonymous_variant	LOW	'SPH_031113_3996	'SPH_031113_3996	'transcript	'SPH_031113_3996	protein_coding	'1/1	c.621G>C	p.Thr207Thr	'621/3438	'621/3438	'207/1145	.	.	.	.	=	1	1071	1071	1071	Link	het	'0/1	56, 0, 255, 255, 255, 255	10	399, 452, 117, 103	1071	851	220	219	1	.	0.794585	0.205415	0.204482
SPH_031113	4617889	.	G	C	A	.	222	.	DP=1209;VDB=0.147444;SGB=-0.693147;RPB=0;MQB=1.56233e-17;MQSB=2.60558e-05;BQB=1.56127e-07;MQ0F=0.0868486;ICB=1;HOB=0.5;AC=1,0;AN=2;DP4=210,344,240,305;MQ=24	.	.	C	synonymous_variant	LOW	'SPH_031113_3996	'SPH_031113_3996	'transcript	'SPH_031113_3996	protein_coding	'1/1	c.534C>G	p.Ser178Ser	'534/3438	'534/3438	'178/1145	.	.	.	.	=	1	1099	1099	1099	Link	het	'0/1	255, 0, 240, 255, 255, 255	14	210, 344, 240, 305	1099	554	545	493	52	.	0.504095	0.495905	0.44859
SPH_031113	4617889	.	G	C	A	.	222	.	DP=1209;VDB=0.147444;SGB=-0.693147;RPB=0;MQB=1.56233e-17;MQSB=2.60558e-05;BQB=1.56127e-07;MQ0F=0.0868486;ICB=1;HOB=0.5;AC=1,0;AN=2;DP4=210,344,240,305;MQ=24	.	.	A	synonymous_variant	LOW	'SPH_031113_3996	'SPH_031113_3996	'transcript	'SPH_031113_3996	protein_coding	'1/1	c.534C>T	p.Ser178Ser	'534/3438	'534/3438	'178/1145	.	.	.	.	=	1	1099	1099	1099	Link	het	'0/1	255, 0, 240, 255, 255, 255	14	210, 344, 240, 305	1099	554	545	493	52	.	0.504095	0.495905	0.44859
SPH_031113	4617916	.	T	C	G	A	204	.	DP=1327;VDB=3.2956e-12;SGB=-0.693147;RPB=1.04967e-12;MQB=0.896425;MQSB=4.84872e-26;BQB=5.53822e-07;MQ0F=0.0738508;ICB=1;HOB=0.5;AC=1,0,0;AN=2;DP4=243,352,172,417;MQ=22	.	.	G	missense_variant	MODERATE	'SPH_031113_3996	'SPH_031113_3996	'transcript	'SPH_031113_3996	protein_coding	'1/1	c.507A>C	p.Gln169His	'507/3438	'507/3438	'169/1145	.	.	.	.	=	1	1184	1184	1184	Link	het	'0/1	237, 0, 255, 255, 255, 255, 255, 255, 255, 255	45	243, 352, 172, 417	1184	595	589	581	5	3	0.502534	0.497466	0.490709
SPH_031113	4617916	.	T	C	G	A	204	.	DP=1327;VDB=3.2956e-12;SGB=-0.693147;RPB=1.04967e-12;MQB=0.896425;MQSB=4.84872e-26;BQB=5.53822e-07;MQ0F=0.0738508;ICB=1;HOB=0.5;AC=1,0,0;AN=2;DP4=243,352,172,417;MQ=22	.	.	A	missense_variant	MODERATE	'SPH_031113_3996	'SPH_031113_3996	'transcript	'SPH_031113_3996	protein_coding	'1/1	c.507A>T	p.Gln169His	'507/3438	'507/3438	'169/1145	.	.	.	.	=	1	1184	1184	1184	Link	het	'0/1	237, 0, 255, 255, 255, 255, 255, 255, 255, 255	45	243, 352, 172, 417	1184	595	589	581	5	3	0.502534	0.497466	0.490709
SPH_031113	4617916	.	T	C	G	A	204	.	DP=1327;VDB=3.2956e-12;SGB=-0.693147;RPB=1.04967e-12;MQB=0.896425;MQSB=4.84872e-26;BQB=5.53822e-07;MQ0F=0.0738508;ICB=1;HOB=0.5;AC=1,0,0;AN=2;DP4=243,352,172,417;MQ=22	.	.	C	synonymous_variant	LOW	'SPH_031113_3996	'SPH_031113_3996	'transcript	'SPH_031113_3996	protein_coding	'1/1	c.507A>G	p.Gln169Gln	'507/3438	'507/3438	'169/1145	.	.	.	.	=	1	1184	1184	1184	Link	het	'0/1	237, 0, 255, 255, 255, 255, 255, 255, 255, 255	45	243, 352, 172, 417	1184	595	589	581	5	3	0.502534	0.497466	0.490709
SPH_031113	4617921	.	T	A	G	C	222	.	DP=1356;VDB=7.01904e-10;SGB=-0.693147;RPB=3.63397e-05;MQB=0.514869;MQSB=7.9147e-25;BQB=1.11203e-06;MQ0F=0.0759587;ICB=1;HOB=0.5;AC=1,0,0;AN=2;DP4=236,373,160,444;MQ=22	.	.	A	missense_variant	MODERATE	'SPH_031113_3996	'SPH_031113_3996	'transcript	'SPH_031113_3996	protein_coding	'1/1	c.502A>T	p.Thr168Ser	'502/3438	'502/3438	'168/1145	.	.	.	.	=	1	1213	1213	1213	Link	het	'0/1	255, 0, 255, 255, 255, 255, 255, 255, 255, 255	52	236, 373, 160, 444	1213	609	604	600	3	1	0.502061	0.497939	0.494641
SPH_031113	4617921	.	T	A	G	C	222	.	DP=1356;VDB=7.01904e-10;SGB=-0.693147;RPB=3.63397e-05;MQB=0.514869;MQSB=7.9147e-25;BQB=1.11203e-06;MQ0F=0.0759587;ICB=1;HOB=0.5;AC=1,0,0;AN=2;DP4=236,373,160,444;MQ=22	.	.	G	missense_variant	MODERATE	'SPH_031113_3996	'SPH_031113_3996	'transcript	'SPH_031113_3996	protein_coding	'1/1	c.502A>C	p.Thr168Pro	'502/3438	'502/3438	'168/1145	.	.	.	.	=	1	1213	1213	1213	Link	het	'0/1	255, 0, 255, 255, 255, 255, 255, 255, 255, 255	52	236, 373, 160, 444	1213	609	604	600	3	1	0.502061	0.497939	0.494641
SPH_031113	4617921	.	T	A	G	C	222	.	DP=1356;VDB=7.01904e-10;SGB=-0.693147;RPB=3.63397e-05;MQB=0.514869;MQSB=7.9147e-25;BQB=1.11203e-06;MQ0F=0.0759587;ICB=1;HOB=0.5;AC=1,0,0;AN=2;DP4=236,373,160,444;MQ=22	.	.	C	missense_variant	MODERATE	'SPH_031113_3996	'SPH_031113_3996	'transcript	'SPH_031113_3996	protein_coding	'1/1	c.502A>G	p.Thr168Ala	'502/3438	'502/3438	'168/1145	.	.	.	.	=	1	1213	1213	1213	Link	het	'0/1	255, 0, 255, 255, 255, 255, 255, 255, 255, 255	52	236, 373, 160, 444	1213	609	604	600	3	1	0.502061	0.497939	0.494641
SPH_031113	4617927	.	G	A	T	C	210	.	DP=1340;VDB=6.70776e-10;SGB=-0.693147;RPB=2.19821e-15;MQB=0.000941972;MQSB=2.7412e-24;BQB=0.204617;MQ0F=0.0791045;ICB=1;HOB=0.5;AC=1,0,0;AN=2;DP4=157,283,222,547;MQ=22	.	.	T	missense_variant	MODERATE	'SPH_031113_3996	'SPH_031113_3996	'transcript	'SPH_031113_3996	protein_coding	'1/1	c.496C>A	p.Leu166Met	'496/3438	'496/3438	'166/1145	.	.	.	.	=	1	1209	1209	1209	Link	het	'0/1	243, 0, 166, 255, 255, 255, 255, 255, 255, 255	18	157, 283, 222, 547	1209	440	769	766	2	1	0.363937	0.636063	0.633581
SPH_031113	4617927	.	G	A	T	C	210	.	DP=1340;VDB=6.70776e-10;SGB=-0.693147;RPB=2.19821e-15;MQB=0.000941972;MQSB=2.7412e-24;BQB=0.204617;MQ0F=0.0791045;ICB=1;HOB=0.5;AC=1,0,0;AN=2;DP4=157,283,222,547;MQ=22	.	.	C	missense_variant	MODERATE	'SPH_031113_3996	'SPH_031113_3996	'transcript	'SPH_031113_3996	protein_coding	'1/1	c.496C>G	p.Leu166Val	'496/3438	'496/3438	'166/1145	.	.	.	.	=	1	1209	1209	1209	Link	het	'0/1	243, 0, 166, 255, 255, 255, 255, 255, 255, 255	18	157, 283, 222, 547	1209	440	769	766	2	1	0.363937	0.636063	0.633581
SPH_031113	4617927	.	G	A	T	C	210	.	DP=1340;VDB=6.70776e-10;SGB=-0.693147;RPB=2.19821e-15;MQB=0.000941972;MQSB=2.7412e-24;BQB=0.204617;MQ0F=0.0791045;ICB=1;HOB=0.5;AC=1,0,0;AN=2;DP4=157,283,222,547;MQ=22	.	.	A	synonymous_variant	LOW	'SPH_031113_3996	'SPH_031113_3996	'transcript	'SPH_031113_3996	protein_coding	'1/1	c.496C>T	p.Leu166Leu	'496/3438	'496/3438	'166/1145	.	.	.	.	=	1	1209	1209	1209	Link	het	'0/1	243, 0, 166, 255, 255, 255, 255, 255, 255, 255	18	157, 283, 222, 547	1209	440	769	766	2	1	0.363937	0.636063	0.633581
SPH_031113	4617928	.	C	A	.	.	222	.	DP=1348;VDB=5.91086e-10;SGB=-0.693147;RPB=5.04874e-11;MQB=0.00140377;MQSB=9.81048e-24;BQB=0.600869;MQ0F=0.0778932;ICB=1;HOB=0.5;AC=1;AN=2;DP4=153,300,220,542;MQ=22	.	.	A	synonymous_variant	LOW	'SPH_031113_3996	'SPH_031113_3996	'transcript	'SPH_031113_3996	protein_coding	'1/1	c.495G>T	p.Thr165Thr	'495/3438	'495/3438	'165/1145	.	.	.	.	=	1	1215	1215	1215	Link	het	'0/1	255, 0, 156	11	153, 300, 220, 542	1215	453	762	762	.	.	0.37284	0.62716	0.62716
SPH_031113	4618141	.	G	C	A	.	23.1786	.	DP=310;VDB=2.9329e-21;SGB=-0.693147;RPB=0.807246;MQB=0.00590362;MQSB=8.59713e-09;BQB=0.61281;MQ0F=0.264516;ICB=1;HOB=0.5;AC=1,0;AN=2;DP4=72,130,17,90;MQ=10	.	.	C	synonymous_variant	LOW	'SPH_031113_3996	'SPH_031113_3996	'transcript	'SPH_031113_3996	protein_coding	'1/1	c.282C>G	p.Ser94Ser	'282/3438	'282/3438	'94/1145	.	.	.	.	=	1	309	309	309	Link	het	'0/1	56, 0, 100, 255, 255, 230	37	72, 130, 17, 90	309	202	107	104	3	.	0.653722	0.346278	0.33657
SPH_031113	4618141	.	G	C	A	.	23.1786	.	DP=310;VDB=2.9329e-21;SGB=-0.693147;RPB=0.807246;MQB=0.00590362;MQSB=8.59713e-09;BQB=0.61281;MQ0F=0.264516;ICB=1;HOB=0.5;AC=1,0;AN=2;DP4=72,130,17,90;MQ=10	.	.	A	synonymous_variant	LOW	'SPH_031113_3996	'SPH_031113_3996	'transcript	'SPH_031113_3996	protein_coding	'1/1	c.282C>T	p.Ser94Ser	'282/3438	'282/3438	'94/1145	.	.	.	.	=	1	309	309	309	Link	het	'0/1	56, 0, 100, 255, 255, 230	37	72, 130, 17, 90	309	202	107	104	3	.	0.653722	0.346278	0.33657
SPH_031113	4618150	.	G	C	A	.	65	.	DP=303;VDB=4.49359e-12;SGB=-0.693147;RPB=0.10396;MQB=8.09923e-13;MQSB=5.85669e-09;BQB=0.494216;MQ0F=0.260726;AC=1,1;AN=2;DP4=26,138,66,72;MQ=10	.	.	C	synonymous_variant	LOW	'SPH_031113_3996	'SPH_031113_3996	'transcript	'SPH_031113_3996	protein_coding	'1/1	c.273C>G	p.Thr91Thr	'273/3438	'273/3438	'91/1145	.	.	.	.	=	1	302	302	302	Link	het	'1/2	124, 31, 54, 166, 0, 119	87	26, 138, 66, 72	302	164	138	86	52	.	0.543046	0.456954	0.284768
SPH_031113	4618150	.	G	C	A	.	65	.	DP=303;VDB=4.49359e-12;SGB=-0.693147;RPB=0.10396;MQB=8.09923e-13;MQSB=5.85669e-09;BQB=0.494216;MQ0F=0.260726;AC=1,1;AN=2;DP4=26,138,66,72;MQ=10	.	.	A	synonymous_variant	LOW	'SPH_031113_3996	'SPH_031113_3996	'transcript	'SPH_031113_3996	protein_coding	'1/1	c.273C>T	p.Thr91Thr	'273/3438	'273/3438	'91/1145	.	.	.	.	=	1	302	302	302	Link	het	'1/2	124, 31, 54, 166, 0, 119	87	26, 138, 66, 72	302	164	138	86	52	.	0.543046	0.456954	0.284768
SPH_031113	4618189	.	G	A	.	.	27.4081	.	DP=111;VDB=0.963164;SGB=-0.693147;RPB=0.547188;MQB=0.420669;MQSB=0.211653;BQB=0.0079525;MQ0F=0.27027;ICB=1;HOB=0.5;AC=1;AN=2;DP4=23,41,35,12;MQ=9	.	.	A	synonymous_variant	LOW	'SPH_031113_3996	'SPH_031113_3996	'transcript	'SPH_031113_3996	protein_coding	'1/1	c.234C>T	p.Gly78Gly	'234/3438	'234/3438	'78/1145	.	.	.	.	=	1	111	111	111	Link	het	'0/1	60, 0, 36	40	23, 41, 35, 12	111	64	47	47	.	.	0.576577	0.423423	0.423423
SPH_031113	4618192	.	G	A	C	.	39.2882	.	DP=115;VDB=0.919774;SGB=-0.693147;RPB=0.0012109;MQB=0.0105872;MQSB=0.0603502;BQB=0.0806739;MQ0F=0.226087;ICB=1;HOB=0.5;AC=1,0;AN=2;DP4=41,18,29,27;MQ=11	.	.	C	missense_variant	MODERATE	'SPH_031113_3996	'SPH_031113_3996	'transcript	'SPH_031113_3996	protein_coding	'1/1	c.231C>G	p.Asp77Glu	'231/3438	'231/3438	'77/1145	.	.	.	.	=	1	115	115	115	Link	het	'0/1	72, 0, 132, 235, 255, 216	12	41, 18, 29, 27	115	59	56	55	1	.	0.513043	0.486957	0.478261
SPH_031113	4618192	.	G	A	C	.	39.2882	.	DP=115;VDB=0.919774;SGB=-0.693147;RPB=0.0012109;MQB=0.0105872;MQSB=0.0603502;BQB=0.0806739;MQ0F=0.226087;ICB=1;HOB=0.5;AC=1,0;AN=2;DP4=41,18,29,27;MQ=11	.	.	A	synonymous_variant	LOW	'SPH_031113_3996	'SPH_031113_3996	'transcript	'SPH_031113_3996	protein_coding	'1/1	c.231C>T	p.Asp77Asp	'231/3438	'231/3438	'77/1145	.	.	.	.	=	1	115	115	115	Link	het	'0/1	72, 0, 132, 235, 255, 216	12	41, 18, 29, 27	115	59	56	55	1	.	0.513043	0.486957	0.478261
SPH_031113	4618207	.	C	G	.	.	53	.	DP=111;VDB=0.817044;SGB=-0.693147;RPB=1.46832e-07;MQB=0.714543;MQSB=0.998038;BQB=0.000300868;MQ0F=0.189189;ICB=1;HOB=0.5;AC=1;AN=2;DP4=2,42,62,5;MQ=12	.	.	G	synonymous_variant	LOW	'SPH_031113_3996	'SPH_031113_3996	'transcript	'SPH_031113_3996	protein_coding	'1/1	c.216G>C	p.Val72Val	'216/3438	'216/3438	'72/1145	.	.	.	.	=	1	111	111	111	Link	het	'0/1	86, 0, 70	218	2, 42, 62, 5	111	44	67	67	.	.	0.396396	0.603604	0.603604
SPH_031113	4618276	.	G	C	A	.	35.9479	.	DP=135;VDB=0.443706;SGB=-0.693147;RPB=0.0754061;MQB=2.55038e-08;MQSB=1.77025e-09;BQB=0.100345;MQ0F=0.17037;AC=1,1;AN=2;DP4=0,84,47,4;MQ=13	.	.	C	synonymous_variant	LOW	'SPH_031113_3996	'SPH_031113_3996	'transcript	'SPH_031113_3996	protein_coding	'1/1	c.147C>G	p.Thr49Thr	'147/3438	'147/3438	'49/1145	.	.	.	.	=	1	135	135	135	Link	het	'1/2	97, 59, 76, 98, 0, 105	255	0, 84, 47, 4	135	84	51	27	24	.	0.622222	0.377778	0.2
SPH_031113	4618276	.	G	C	A	.	35.9479	.	DP=135;VDB=0.443706;SGB=-0.693147;RPB=0.0754061;MQB=2.55038e-08;MQSB=1.77025e-09;BQB=0.100345;MQ0F=0.17037;AC=1,1;AN=2;DP4=0,84,47,4;MQ=13	.	.	A	synonymous_variant	LOW	'SPH_031113_3996	'SPH_031113_3996	'transcript	'SPH_031113_3996	protein_coding	'1/1	c.147C>T	p.Thr49Thr	'147/3438	'147/3438	'49/1145	.	.	.	.	=	1	135	135	135	Link	het	'1/2	97, 59, 76, 98, 0, 105	255	0, 84, 47, 4	135	84	51	27	24	.	0.622222	0.377778	0.2
SPH_031113	4618299	.	T	A	.	.	130	.	DP=126;VDB=0.99984;SGB=-0.693147;RPB=0.93048;MQB=0.0370315;MQSB=5.91382e-11;BQB=0.972828;MQ0F=0.198413;ICB=1;HOB=0.5;AC=1;AN=2;DP4=27,2,25,72;MQ=14	.	.	A	missense_variant	MODERATE	'SPH_031113_3996	'SPH_031113_3996	'transcript	'SPH_031113_3996	protein_coding	'1/1	c.124A>T	p.Thr42Ser	'124/3438	'124/3438	'42/1145	.	.	.	.	=	1	126	126	126	Link	het	'0/1	162, 0, 12	103	27, 2, 25, 72	126	29	97	97	.	.	0.230159	0.769841	0.769841
SPH_031113	4618305	.	G	A	T	.	106	.	DP=102;VDB=0.999166;SGB=-0.693147;RPB=0.387497;MQB=0.0177473;MQSB=2.5044e-11;BQB=0.895151;MQ0F=0.196078;ICB=1;HOB=0.5;AC=1,0;AN=2;DP4=24,1,27,50;MQ=15	.	.	T	missense_variant	MODERATE	'SPH_031113_3996	'SPH_031113_3996	'transcript	'SPH_031113_3996	protein_coding	'1/1	c.118C>A	p.Leu40Met	'118/3438	'118/3438	'40/1145	.	.	.	.	=	1	102	102	102	Link	het	'0/1	139, 0, 46, 203, 255, 254	73	24, 1, 27, 50	102	25	77	76	1	.	0.245098	0.754902	0.745098
SPH_031113	4618305	.	G	A	T	.	106	.	DP=102;VDB=0.999166;SGB=-0.693147;RPB=0.387497;MQB=0.0177473;MQSB=2.5044e-11;BQB=0.895151;MQ0F=0.196078;ICB=1;HOB=0.5;AC=1,0;AN=2;DP4=24,1,27,50;MQ=15	.	.	A	synonymous_variant	LOW	'SPH_031113_3996	'SPH_031113_3996	'transcript	'SPH_031113_3996	protein_coding	'1/1	c.118C>T	p.Leu40Leu	'118/3438	'118/3438	'40/1145	.	.	.	.	=	1	102	102	102	Link	het	'0/1	139, 0, 46, 203, 255, 254	73	24, 1, 27, 50	102	25	77	76	1	.	0.245098	0.754902	0.745098
SPH_031113	4618306	.	C	A	T	.	114	.	DP=103;VDB=0.998183;SGB=-0.693147;RPB=0.579157;MQB=0.00629585;MQSB=5.90851e-11;BQB=0.78447;MQ0F=0.194175;ICB=1;HOB=0.5;AC=1,0;AN=2;DP4=26,2,25,50;MQ=15	.	.	A	synonymous_variant	LOW	'SPH_031113_3996	'SPH_031113_3996	'transcript	'SPH_031113_3996	protein_coding	'1/1	c.117G>T	p.Thr39Thr	'117/3438	'117/3438	'39/1145	.	.	.	.	=	1	103	103	103	Link	het	'0/1	147, 0, 80, 219, 255, 255	76	26, 2, 25, 50	103	28	75	74	1	.	0.271845	0.728155	0.718447
SPH_031113	4618306	.	C	A	T	.	114	.	DP=103;VDB=0.998183;SGB=-0.693147;RPB=0.579157;MQB=0.00629585;MQSB=5.90851e-11;BQB=0.78447;MQ0F=0.194175;ICB=1;HOB=0.5;AC=1,0;AN=2;DP4=26,2,25,50;MQ=15	.	.	T	synonymous_variant	LOW	'SPH_031113_3996	'SPH_031113_3996	'transcript	'SPH_031113_3996	protein_coding	'1/1	c.117G>A	p.Thr39Thr	'117/3438	'117/3438	'39/1145	.	.	.	.	=	1	103	103	103	Link	het	'0/1	147, 0, 80, 219, 255, 255	76	26, 2, 25, 50	103	28	75	74	1	.	0.271845	0.728155	0.718447
SPH_031113	4618318	.	G	A	.	.	228	.	DP=75;VDB=0.388618;SGB=-0.693147;RPB=0.00155763;MQB=0.598867;MQSB=8.25665e-07;BQB=0.157614;MQ0F=0.226667;AC=2;AN=2;DP4=8,0,38,29;MQ=18	.	.	A	synonymous_variant	LOW	'SPH_031113_3996	'SPH_031113_3996	'transcript	'SPH_031113_3996	protein_coding	'1/1	c.105C>T	p.Asp35Asp	'105/3438	'105/3438	'35/1145	.	.	.	.	=	2	75	75	75	Link	hom	'1/1	255, 121, 0	17	8, 0, 38, 29	75	8	67	67	.	.	0.106667	0.893333	0.893333
SPH_031113	4618324	.	G	C	A	.	228	.	DP=66;VDB=0.0207333;SGB=-0.693147;MQSB=1.46424e-07;MQ0F=0.257576;AC=2,0;AN=2;DP4=0,0,40,26;MQ=20	.	.	C	synonymous_variant	LOW	'SPH_031113_3996	'SPH_031113_3996	'transcript	'SPH_031113_3996	protein_coding	'1/1	c.99C>G	p.Val33Val	'99/3438	'99/3438	'33/1145	.	.	.	.	=	2	66	66	66	Link	hom	'1/1	255, 196, 0, 255, 180, 255	0	0, 0, 40, 26	66	0	66	65	1	.	0	1	0.984848
SPH_031113	4618324	.	G	C	A	.	228	.	DP=66;VDB=0.0207333;SGB=-0.693147;MQSB=1.46424e-07;MQ0F=0.257576;AC=2,0;AN=2;DP4=0,0,40,26;MQ=20	.	.	A	synonymous_variant	LOW	'SPH_031113_3996	'SPH_031113_3996	'transcript	'SPH_031113_3996	protein_coding	'1/1	c.99C>T	p.Val33Val	'99/3438	'99/3438	'33/1145	.	.	.	.	=	2	66	66	66	Link	hom	'1/1	255, 196, 0, 255, 180, 255	0	0, 0, 40, 26	66	0	66	65	1	.	0	1	0.984848
SPH_031113	4618357	.	C	T	.	.	228	.	DP=112;VDB=0.960045;SGB=-0.693147;RPB=1;MQB=1;MQSB=0.000198495;BQB=1;MQ0F=0.107143;AC=2;AN=2;DP4=0,1,63,48;MQ=29	.	.	T	synonymous_variant	LOW	'SPH_031113_3996	'SPH_031113_3996	'transcript	'SPH_031113_3996	protein_coding	'1/1	c.66G>A	p.Gln22Gln	'66/3438	'66/3438	'22/1145	.	.	.	.	=	2	112	112	112	Link	hom	'1/1	255, 255, 0	0	0, 1, 63, 48	112	1	111	111	.	.	0.00892857	0.991071	0.991071
SPH_031113	4618363	.	A	G	.	.	228	.	DP=117;VDB=0.895578;SGB=-0.693147;MQSB=2.27547e-05;MQ0F=0.102564;AC=2;AN=2;DP4=0,0,65,52;MQ=30	.	.	G	synonymous_variant	LOW	'SPH_031113_3996	'SPH_031113_3996	'transcript	'SPH_031113_3996	protein_coding	'1/1	c.60T>C	p.Asn20Asn	'60/3438	'60/3438	'20/1145	.	.	.	.	=	2	117	117	117	Link	hom	'1/1	255, 255, 0	0	0, 0, 65, 52	117	0	117	117	.	.	0	1	1
SPH_031113	4618399	.	ACC	AC	.	.	119	.	INDEL;IDV=107;IMF=0.981651;DP=108;VDB=2.58855e-06;SGB=-0.693145;MQSB=0.178202;MQ0F=0.0925926;AC=2;AN=2;DP4=0,0,26,14;MQ=19	.	.	AC	frameshift_variant	HIGH	'SPH_031113_3996	'SPH_031113_3996	'transcript	'SPH_031113_3996	protein_coding	'1/1	c.22delG	p.Gly8fs	'22/3438	'22/3438	'8/1145	.	.	.	.	=	2	40	40	40	Link	hom	'1/1	146, 120, 0	0	0, 0, 26, 14	40	0	40	40	.	.	0	1	1
SPH_031113	4618421	.	A	C	T	.	228	.	DP=93;VDB=1.55727e-08;SGB=-0.693147;MQSB=0.0709142;MQ0F=0.0860215;AC=2,0;AN=2;DP4=0,0,51,42;MQ=29	.	.	C	start_lost	HIGH	'SPH_031113_3996	'SPH_031113_3996	'transcript	'SPH_031113_3996	protein_coding	'1/1	c.2T>G	p.Val1?	'2/3438	'2/3438	'1/1145	.	.	LOF=(SPH_031113_3996|SPH_031113_3996|1|1.00)	.	=	2	93	93	93	Link	hom	'1/1	255, 255, 0, 255, 228, 255	0	0, 0, 51, 42	93	0	93	90	3	.	0	1	0.967742
SPH_031113	4618421	.	A	C	T	.	228	.	DP=93;VDB=1.55727e-08;SGB=-0.693147;MQSB=0.0709142;MQ0F=0.0860215;AC=2,0;AN=2;DP4=0,0,51,42;MQ=29	.	.	T	start_lost	HIGH	'SPH_031113_3996	'SPH_031113_3996	'transcript	'SPH_031113_3996	protein_coding	'1/1	c.2T>A	p.Val1?	'2/3438	'2/3438	'1/1145	.	.	LOF=(SPH_031113_3996|SPH_031113_3996|1|1.00)	.	=	2	93	93	93	Link	hom	'1/1	255, 255, 0, 255, 228, 255	0	0, 0, 51, 42	93	0	93	90	3	.	0	1	0.967742
SPH_031113	4618422	.	C	T	.	.	228	.	DP=90;VDB=2.95079e-09;SGB=-0.693147;MQSB=0.105099;MQ0F=0.0888889;AC=2;AN=2;DP4=0,0,49,41;MQ=29	.	.	T	initiator_codon_variant	LOW	'SPH_031113_3996	'SPH_031113_3996	'transcript	'SPH_031113_3996	protein_coding	'1/1	c.1G>A	p.Val1?	'1/3438	'1/3438	'1/1145	.	.	.	.	=	2	90	90	90	Link	hom	'1/1	255, 255, 0	0	0, 0, 49, 41	90	0	90	90	.	.	0	1	1
SPH_031113	4618445	.	G	A	.	.	228	.	DP=56;VDB=1.26971e-16;SGB=-0.693147;RPB=1;MQB=1;MQSB=0.475957;BQB=1;MQ0F=0.125;AC=2;AN=2;DP4=1,0,34,21;MQ=25	.	.	A	missense_variant	MODERATE	'SPH_031113_3997	'SPH_031113_3997	'transcript	'SPH_031113_3997	protein_coding	'1/1	c.1139C>T	p.Thr380Met	'1139/1155	'1139/1155	'380/384	.	WARNING_TRANSCRIPT_NO_START_CODON	.	.	=	2	56	56	56	Link	hom	'1/1	255, 151, 0	0	1, 0, 34, 21	56	1	55	55	.	.	0.0178571	0.982143	0.982143
SPH_031113	4618451	.	G	C	.	.	228	.	DP=46;VDB=4.22443e-12;SGB=-0.693147;MQSB=0.443947;MQ0F=0.152174;AC=2;AN=2;DP4=0,0,29,17;MQ=22	.	.	C	missense_variant	MODERATE	'SPH_031113_3997	'SPH_031113_3997	'transcript	'SPH_031113_3997	protein_coding	'1/1	c.1133C>G	p.Ser378Trp	'1133/1155	'1133/1155	'378/384	.	WARNING_TRANSCRIPT_NO_START_CODON	.	.	=	2	46	46	46	Link	hom	'1/1	255, 138, 0	0	0, 0, 29, 17	46	0	46	46	.	.	0	1	1
SPH_031113	4618455	.	G	C	.	.	212	.	DP=38;VDB=9.02482e-11;SGB=-0.693143;MQSB=0.0368781;MQ0F=0.184211;AC=2;AN=2;DP4=0,0,28,10;MQ=19	.	.	C	missense_variant	MODERATE	'SPH_031113_3997	'SPH_031113_3997	'transcript	'SPH_031113_3997	protein_coding	'1/1	c.1129C>G	p.Pro377Ala	'1129/1155	'1129/1155	'377/384	.	WARNING_TRANSCRIPT_NO_START_CODON	.	.	=	2	38	38	38	Link	hom	'1/1	239, 114, 0	0	0, 0, 28, 10	38	0	38	38	.	.	0	1	1
SPH_031113	4618463	.	C	G	.	.	110	.	DP=29;VDB=2.5951e-10;SGB=-0.693079;MQSB=0.00591185;MQ0F=0.241379;AC=2;AN=2;DP4=0,0,23,6;MQ=14	.	.	G	missense_variant	MODERATE	'SPH_031113_3997	'SPH_031113_3997	'transcript	'SPH_031113_3997	protein_coding	'1/1	c.1121G>C	p.Gly374Ala	'1121/1155	'1121/1155	'374/384	.	WARNING_TRANSCRIPT_NO_START_CODON	.	.	=	2	29	29	29	Link	hom	'1/1	137, 87, 0	0	0, 0, 23, 6	29	0	29	29	.	.	0	1	1
SPH_031113	4618630	.	C	T	.	.	8.92973	.	DP=2;VDB=0.02;SGB=-0.453602;MQSB=1;MQ0F=0.5;AC=2;AN=2;DP4=0,0,1,1;MQ=18	.	.	T	synonymous_variant	LOW	'SPH_031113_3997	'SPH_031113_3997	'transcript	'SPH_031113_3997	protein_coding	'1/1	c.954G>A	p.Val318Val	'954/1155	'954/1155	'318/384	.	WARNING_TRANSCRIPT_NO_START_CODON	.	.	=	2	2	2	2	Link	hom	'1/1	36, 6, 0	0	0, 0, 1, 1	2	0	2	2	.	.	0	1	1
SPH_031113	4618633	.	A	G	.	.	147	.	DP=9;VDB=2.5264e-05;SGB=-0.662043;MQSB=0.243649;MQ0F=0.111111;AC=2;AN=2;DP4=0,0,5,4;MQ=28	.	.	G	synonymous_variant	LOW	'SPH_031113_3997	'SPH_031113_3997	'transcript	'SPH_031113_3997	protein_coding	'1/1	c.951T>C	p.Gly317Gly	'951/1155	'951/1155	'317/384	.	WARNING_TRANSCRIPT_NO_START_CODON	.	.	=	2	9	9	9	Link	hom	'1/1	174, 27, 0	0	0, 0, 5, 4	9	0	9	9	.	.	0	1	1
SPH_031113	4618660	.	A	G	.	.	228	.	DP=81;VDB=6.48276e-23;SGB=-0.693147;MQSB=3.8143e-06;MQ0F=0.0617284;AC=2;AN=2;DP4=0,0,47,34;MQ=34	.	.	G	synonymous_variant	LOW	'SPH_031113_3997	'SPH_031113_3997	'transcript	'SPH_031113_3997	protein_coding	'1/1	c.924T>C	p.Asp308Asp	'924/1155	'924/1155	'308/384	.	WARNING_TRANSCRIPT_NO_START_CODON	.	.	=	2	81	81	81	Link	hom	'1/1	255, 244, 0	0	0, 0, 47, 34	81	0	81	81	.	.	0	1	1
SPH_031113	4618669	.	A	G	.	.	228	.	DP=100;VDB=3.58443e-20;SGB=-0.693147;MQSB=0.00145168;MQ0F=0.05;AC=2;AN=2;DP4=0,0,52,48;MQ=37	.	.	G	synonymous_variant	LOW	'SPH_031113_3997	'SPH_031113_3997	'transcript	'SPH_031113_3997	protein_coding	'1/1	c.915T>C	p.Gly305Gly	'915/1155	'915/1155	'305/384	.	WARNING_TRANSCRIPT_NO_START_CODON	.	.	=	2	100	100	100	Link	hom	'1/1	255, 255, 0	0	0, 0, 52, 48	100	0	100	100	.	.	0	1	1
SPH_031113	4618681	.	A	G	C	.	228	.	DP=135;VDB=8.7824e-14;SGB=-0.693147;MQSB=0.140733;MQ0F=0.037037;AC=2,0;AN=2;DP4=0,0,68,67;MQ=43	.	.	C	missense_variant	MODERATE	'SPH_031113_3997	'SPH_031113_3997	'transcript	'SPH_031113_3997	protein_coding	'1/1	c.903T>G	p.Asn301Lys	'903/1155	'903/1155	'301/384	.	WARNING_TRANSCRIPT_NO_START_CODON	.	.	=	2	135	135	135	Link	hom	'1/1	255, 255, 0, 255, 255, 255	0	0, 0, 68, 67	135	0	135	134	1	.	0	1	0.992593
SPH_031113	4618681	.	A	G	C	.	228	.	DP=135;VDB=8.7824e-14;SGB=-0.693147;MQSB=0.140733;MQ0F=0.037037;AC=2,0;AN=2;DP4=0,0,68,67;MQ=43	.	.	G	synonymous_variant	LOW	'SPH_031113_3997	'SPH_031113_3997	'transcript	'SPH_031113_3997	protein_coding	'1/1	c.903T>C	p.Asn301Asn	'903/1155	'903/1155	'301/384	.	WARNING_TRANSCRIPT_NO_START_CODON	.	.	=	2	135	135	135	Link	hom	'1/1	255, 255, 0, 255, 255, 255	0	0, 0, 68, 67	135	0	135	134	1	.	0	1	0.992593
SPH_031113	4618689	.	A	T	.	.	228	.	DP=153;VDB=3.0026e-09;SGB=-0.693147;MQSB=0.424876;MQ0F=0.0326797;AC=2;AN=2;DP4=0,0,75,78;MQ=45	.	.	T	missense_variant	MODERATE	'SPH_031113_3997	'SPH_031113_3997	'transcript	'SPH_031113_3997	protein_coding	'1/1	c.895T>A	p.Ser299Thr	'895/1155	'895/1155	'299/384	.	WARNING_TRANSCRIPT_NO_START_CODON	.	.	=	2	153	153	153	Link	hom	'1/1	255, 255, 0	0	0, 0, 75, 78	153	0	153	153	.	.	0	1	1
SPH_031113	4618692	.	C	T	.	.	228	.	DP=161;VDB=1.1829e-07;SGB=-0.693147;MQSB=0.324908;MQ0F=0.0310559;AC=2;AN=2;DP4=0,0,81,80;MQ=46	.	.	T	missense_variant	MODERATE	'SPH_031113_3997	'SPH_031113_3997	'transcript	'SPH_031113_3997	protein_coding	'1/1	c.892G>A	p.Gly298Ser	'892/1155	'892/1155	'298/384	.	WARNING_TRANSCRIPT_NO_START_CODON	.	.	=	2	161	161	161	Link	hom	'1/1	255, 255, 0	0	0, 0, 81, 80	161	0	161	161	.	.	0	1	1
SPH_031113	4618705	.	C	A	.	.	228	.	DP=195;VDB=0.00274633;SGB=-0.693147;MQSB=0.356606;MQ0F=0.025641;AC=2;AN=2;DP4=0,0,101,94;MQ=48	.	.	A	synonymous_variant	LOW	'SPH_031113_3997	'SPH_031113_3997	'transcript	'SPH_031113_3997	protein_coding	'1/1	c.879G>T	p.Val293Val	'879/1155	'879/1155	'293/384	.	WARNING_TRANSCRIPT_NO_START_CODON	.	.	=	2	195	195	195	Link	hom	'1/1	255, 255, 0	0	0, 0, 101, 94	195	0	195	195	.	.	0	1	1
SPH_031113	4619404	.	G	A	.	.	222	.	DP=260;VDB=0.837411;SGB=-0.693147;RPB=0.772197;MQB=0.998757;MQSB=0.801122;BQB=0.548211;MQ0F=0;ICB=1;HOB=0.5;AC=1;AN=2;DP4=2,136,2,119;MQ=56	.	.	A	synonymous_variant	LOW	'SPH_031113_3997	'SPH_031113_3997	'transcript	'SPH_031113_3997	protein_coding	'1/1	c.180C>T	p.Ser60Ser	'180/1155	'180/1155	'60/384	.	WARNING_TRANSCRIPT_NO_START_CODON	.	.	=	1	259	259	259	Link	het	'0/1	255, 0, 255	0	2, 136, 2, 119	259	138	121	121	.	.	0.532819	0.467181	0.467181
SPH_031113	4619406	.	T	C	.	.	222	.	DP=262;VDB=0.92182;SGB=-0.693147;RPB=0.500063;MQB=0.999089;MQSB=0.978662;BQB=0.962667;MQ0F=0;ICB=1;HOB=0.5;AC=1;AN=2;DP4=1,136,2,122;MQ=56	.	.	C	missense_variant	MODERATE	'SPH_031113_3997	'SPH_031113_3997	'transcript	'SPH_031113_3997	protein_coding	'1/1	c.178A>G	p.Ser60Gly	'178/1155	'178/1155	'60/384	.	WARNING_TRANSCRIPT_NO_START_CODON	.	.	=	1	261	261	261	Link	het	'0/1	255, 0, 237	2	1, 136, 2, 122	261	137	124	124	.	.	0.524904	0.475096	0.475096
SPH_031113	4619419	.	C	G	A	.	222	.	DP=273;VDB=0.77674;SGB=-0.693147;RPB=0.992951;MQB=0.967047;MQSB=0.817844;BQB=0.264797;MQ0F=0;ICB=1;HOB=0.5;AC=1,0;AN=2;DP4=0,146,2,123;MQ=57	.	.	G	synonymous_variant	LOW	'SPH_031113_3997	'SPH_031113_3997	'transcript	'SPH_031113_3997	protein_coding	'1/1	c.165G>C	p.Val55Val	'165/1155	'165/1155	'55/384	.	WARNING_TRANSCRIPT_NO_START_CODON	.	.	=	1	271	271	271	Link	het	'0/1	255, 0, 224, 255, 255, 255	7	0, 146, 2, 123	271	146	125	124	1	.	0.538745	0.461255	0.457565
SPH_031113	4619419	.	C	G	A	.	222	.	DP=273;VDB=0.77674;SGB=-0.693147;RPB=0.992951;MQB=0.967047;MQSB=0.817844;BQB=0.264797;MQ0F=0;ICB=1;HOB=0.5;AC=1,0;AN=2;DP4=0,146,2,123;MQ=57	.	.	A	synonymous_variant	LOW	'SPH_031113_3997	'SPH_031113_3997	'transcript	'SPH_031113_3997	protein_coding	'1/1	c.165G>T	p.Val55Val	'165/1155	'165/1155	'55/384	.	WARNING_TRANSCRIPT_NO_START_CODON	.	.	=	1	271	271	271	Link	het	'0/1	255, 0, 224, 255, 255, 255	7	0, 146, 2, 123	271	146	125	124	1	.	0.538745	0.461255	0.457565
SPH_031113	4619482	.	A	C	.	.	152	.	DP=258;VDB=1.86445e-15;SGB=-0.693147;RPB=1.32028e-05;MQB=0.000105291;MQSB=0.91485;BQB=0.0022465;MQ0F=0.0387597;ICB=1;HOB=0.5;AC=1;AN=2;DP4=3,138,0,116;MQ=56	.	.	C	synonymous_variant	LOW	'SPH_031113_3997	'SPH_031113_3997	'transcript	'SPH_031113_3997	protein_coding	'1/1	c.102T>G	p.Val34Val	'102/1155	'102/1155	'34/384	.	WARNING_TRANSCRIPT_NO_START_CODON	.	.	=	1	257	257	257	Link	het	'0/1	185, 0, 255	6	3, 138, 0, 116	257	141	116	116	.	.	0.548638	0.451362	0.451362
SPH_031113	4619488	.	C	G	.	.	139	.	DP=248;VDB=2.95107e-23;SGB=-0.693147;RPB=3.50319e-09;MQB=2.08486e-05;MQSB=0.853061;BQB=0.474971;MQ0F=0.0403226;ICB=1;HOB=0.5;AC=1;AN=2;DP4=2,141,0,104;MQ=56	.	.	G	synonymous_variant	LOW	'SPH_031113_3997	'SPH_031113_3997	'transcript	'SPH_031113_3997	protein_coding	'1/1	c.96G>C	p.Thr32Thr	'96/1155	'96/1155	'32/384	.	WARNING_TRANSCRIPT_NO_START_CODON	.	.	=	1	247	247	247	Link	het	'0/1	172, 0, 255	3	2, 141, 0, 104	247	143	104	104	.	.	0.578947	0.421053	0.421053
SPH_031113	4619503	.	G	A	.	.	106	.	DP=216;VDB=2.96141e-25;SGB=-0.693147;RPB=4.98274e-17;MQB=3.27796e-07;MQSB=1;BQB=0.58292;MQ0F=0.0462963;ICB=1;HOB=0.5;AC=1;AN=2;DP4=1,134,0,81;MQ=55	.	.	A	synonymous_variant	LOW	'SPH_031113_3997	'SPH_031113_3997	'transcript	'SPH_031113_3997	protein_coding	'1/1	c.81C>T	p.Val27Val	'81/1155	'81/1155	'27/384	.	WARNING_TRANSCRIPT_NO_START_CODON	.	.	=	1	216	216	216	Link	het	'0/1	139, 0, 239	0	1, 134, 0, 81	216	135	81	81	.	.	0.625	0.375	0.375
SPH_031113	4619509	.	G	T	.	.	93	.	DP=206;VDB=6.97041e-30;SGB=-0.693147;RPB=5.0598e-19;MQB=5.55573e-08;MQSB=1;BQB=0.825044;MQ0F=0.0485437;ICB=1;HOB=0.5;AC=1;AN=2;DP4=1,130,0,74;MQ=55	.	.	T	synonymous_variant	LOW	'SPH_031113_3997	'SPH_031113_3997	'transcript	'SPH_031113_3997	protein_coding	'1/1	c.75C>A	p.Thr25Thr	'75/1155	'75/1155	'25/384	.	WARNING_TRANSCRIPT_NO_START_CODON	.	.	=	1	205	205	205	Link	het	'0/1	126, 0, 242	0	1, 130, 0, 74	205	131	74	74	.	.	0.639024	0.360976	0.360976
[truncated: 3 more columns]
